# Supplementary material for: Partially Recursively Induced Structured Moderation (PRISM) for modeling racial differences in endometrial cancer survival
Source: PLoS One. 2023 Jan 31;18(1):e0268221. doi: 10.1371/journal.pone.0268221 (PMC9888685; doi:10.1371/journal.pone.0268221)
Supplement: S1 Data — (GZ) [file pone.0268221.s001.gz]

Archive with 1 entries (1 files):
- pone.0268221.s001
