# Supplementary material for: Partially Recursively Induced Structured Moderation (PRISM) for modeling racial differences in endometrial cancer survival
Source: PLoS One. 2023 Jan 31;18(1):e0268221. doi: 10.1371/journal.pone.0268221 (PMC9888685; doi:10.1371/journal.pone.0268221)
Supplement: S1 Data — (GZ) [file pone.0268221.s001.gz › pone.0268221.s001]

SyncTeX Version:1
Input:1:/Users/jrao/Dropbox/PROJECTS/Kobetz/U54/PRISM-paper-Oct2017/./prism-R1-suppl.tex
Input:2:/usr/local/texlive/2016/texmf-dist/tex/latex/base/article.cls
Input:3:/usr/local/texlive/2016/texmf-dist/tex/latex/base/size12.clo
Input:4:/usr/local/texlive/2016/texmf-dist/tex/latex/psnfss/times.sty
Input:5:/usr/local/texlive/2016/texmf-dist/tex/latex/amsmath/amsmath.sty
Input:6:/usr/local/texlive/2016/texmf-dist/tex/latex/amsmath/amstext.sty
Input:7:/usr/local/texlive/2016/texmf-dist/tex/latex/amsmath/amsgen.sty
Input:8:/usr/local/texlive/2016/texmf-dist/tex/latex/amsmath/amsbsy.sty
Input:9:/usr/local/texlive/2016/texmf-dist/tex/latex/amsmath/amsopn.sty
Input:10:/usr/local/texlive/2016/texmf-dist/tex/latex/amsfonts/amsfonts.sty
Input:11:/usr/local/texlive/2016/texmf-dist/tex/latex/amscls/amsthm.sty
Input:12:/usr/local/texlive/2016/texmf-dist/tex/latex/amsfonts/amssymb.sty
Input:13:/usr/local/texlive/2016/texmf-dist/tex/latex/graphics/graphicx.sty
Input:14:/usr/local/texlive/2016/texmf-dist/tex/latex/graphics/keyval.sty
Input:15:/usr/local/texlive/2016/texmf-dist/tex/latex/graphics/graphics.sty
Input:16:/usr/local/texlive/2016/texmf-dist/tex/latex/graphics/trig.sty
Input:17:/usr/local/texlive/2016/texmf-dist/tex/latex/graphics-cfg/graphics.cfg
Input:18:/usr/local/texlive/2016/texmf-dist/tex/latex/pdftex-def/pdftex.def
Input:19:/usr/local/texlive/2016/texmf-dist/tex/generic/oberdiek/infwarerr.sty
Input:20:/usr/local/texlive/2016/texmf-dist/tex/generic/oberdiek/ltxcmds.sty
Input:21:/usr/local/texlive/2016/texmf-dist/tex/latex/graphics/color.sty
Input:22:/usr/local/texlive/2016/texmf-dist/tex/latex/graphics-cfg/color.cfg
Input:23:/usr/local/texlive/2016/texmf-dist/tex/latex/jknapltx/mathrsfs.sty
Input:24:/usr/local/texlive/2016/texmf-dist/tex/latex/adjustbox/adjustbox.sty
Input:25:/usr/local/texlive/2016/texmf-dist/tex/latex/xkeyval/xkeyval.sty
Input:26:/usr/local/texlive/2016/texmf-dist/tex/generic/xkeyval/xkeyval.tex
Input:27:/usr/local/texlive/2016/texmf-dist/tex/generic/xkeyval/xkvutils.tex
Input:28:/usr/local/texlive/2016/texmf-dist/tex/latex/adjustbox/adjcalc.sty
Input:29:/usr/local/texlive/2016/texmf-dist/tex/latex/adjustbox/trimclip.sty
Input:30:/usr/local/texlive/2016/texmf-dist/tex/latex/collectbox/collectbox.sty
Input:31:/usr/local/texlive/2016/texmf-dist/tex/latex/adjustbox/tc-pdftex.def
Input:32:/usr/local/texlive/2016/texmf-dist/tex/latex/ifoddpage/ifoddpage.sty
Input:33:/usr/local/texlive/2016/texmf-dist/tex/latex/varwidth/varwidth.sty
Input:34:/usr/local/texlive/2016/texmf-dist/tex/latex/geometry/geometry.sty
Input:35:/usr/local/texlive/2016/texmf-dist/tex/generic/oberdiek/ifpdf.sty
Input:36:/usr/local/texlive/2016/texmf-dist/tex/generic/oberdiek/ifvtex.sty
Input:37:/usr/local/texlive/2016/texmf-dist/tex/generic/ifxetex/ifxetex.sty
Input:38:/usr/local/texlive/2016/texmf-dist/tex/latex/tools/multicol.sty
Input:39:/usr/local/texlive/2016/texmf-dist/tex/latex/caption/subcaption.sty
Input:40:/usr/local/texlive/2016/texmf-dist/tex/latex/caption/caption.sty
Input:41:/usr/local/texlive/2016/texmf-dist/tex/latex/caption/caption3.sty
Input:42:/usr/local/texlive/2016/texmf-dist/tex/latex/framed/framed.sty
Input:43:/Users/jrao/Dropbox/PROJECTS/Kobetz/U54/PRISM-paper-Oct2017/./scicite.sty
Input:44:/usr/local/texlive/2016/texmf-dist/tex/latex/booktabs/booktabs.sty
Input:45:/Users/jrao/Dropbox/PROJECTS/Kobetz/U54/PRISM-paper-Oct2017/./prism-R1-suppl.aux
Input:46:/usr/local/texlive/2016/texmf-dist/tex/latex/psnfss/ot1ptm.fd
Input:47:/usr/local/texlive/2016/texmf-dist/tex/context/base/mkii/supp-pdf.mkii
Input:48:/usr/local/texlive/2016/texmf-dist/tex/generic/oberdiek/pdftexcmds.sty
Input:49:/usr/local/texlive/2016/texmf-dist/tex/generic/oberdiek/ifluatex.sty
Input:50:/usr/local/texlive/2016/texmf-dist/tex/latex/oberdiek/epstopdf-base.sty
Input:51:/usr/local/texlive/2016/texmf-dist/tex/latex/oberdiek/grfext.sty
Input:52:/usr/local/texlive/2016/texmf-dist/tex/generic/oberdiek/kvdefinekeys.sty
Input:53:/usr/local/texlive/2016/texmf-dist/tex/latex/oberdiek/kvoptions.sty
Input:54:/usr/local/texlive/2016/texmf-dist/tex/generic/oberdiek/kvsetkeys.sty
Input:55:/usr/local/texlive/2016/texmf-dist/tex/generic/oberdiek/etexcmds.sty
Input:56:/usr/local/texlive/2016/texmf-dist/tex/latex/latexconfig/epstopdf-sys.cfg
Input:57:/usr/local/texlive/2016/texmf-dist/tex/latex/amsfonts/umsa.fd
Input:58:/usr/local/texlive/2016/texmf-dist/tex/latex/amsfonts/umsb.fd
Input:59:/usr/local/texlive/2016/texmf-dist/tex/latex/jknapltx/ursfs.fd
Output:pdf
Magnification:1000
Unit:1
X Offset:0
Y Offset:0
Content:
!4575
{1
[1,97:4736286,48184073:30207806,43447787,0
[1,97:5109216,48184073:29834876,43447787,0
[1,97:5109216,5522718:29834876,786432,0
(1,97:5109216,5522718:29834876,0,0
h1,97:5109216,5522718:29834876,0,0
)
]
[1,97:5109216,46319394:29834876,39158276,0
h1,95:5109216,7947550:0,0,0
(1,95:5109216,11158814:29834876,926970,294259
k1,95:6323192,11158814:1213976
(1,95:6323192,11158814:0,0,0
g1,95:6323192,11158814
g1,95:6323192,11158814
g1,95:5938172,11158814
(1,95:5938172,11158814:0,0,0
)
g1,95:6323192,11158814
)
x1,95:14553169,11158814
g1,95:14892973,11158814
x1,95:19497916,11158814
g1,95:19837720,11158814
x1,95:21422556,11158814
g1,95:21762360,11158814
x1,95:23121560,11158814
x1,95:26951771,11158814
g1,95:27291575,11158814
x1,95:31443923,11158814
x1,95:32089551,11158814
x1,95:33730117,11158814
k1,95:34944092,11158814:1213975
)
(1,95:5109216,12797214:29834876,926970,294259
k1,95:5418601,12797214:309385
x1,95:9796615,12797214
g1,95:10136419,12797214
x1,95:15798853,12797214
g1,95:16138657,12797214
x1,95:22480699,12797214
g1,95:22820503,12797214
x1,95:27804694,12797214
g1,95:28144498,12797214
x1,95:29729334,12797214
g1,95:30069138,12797214
x1,95:30672622,12797214
g1,95:31012426,12797214
x1,95:34634708,12797214
k1,95:34944092,12797214:309384
)
(1,95:5109216,14435614:29834876,926970,294259
k1,95:5634733,14435614:525517
x1,95:13335991,14435614
g1,95:13675795,14435614
x1,95:14808017,14435614
g1,95:15147821,14435614
x1,95:16808762,14435614
g1,95:17148566,14435614
x1,95:21150056,14435614
x1,95:23244595,14435614
g1,95:23584399,14435614
x1,95:24716621,14435614
g1,95:25056425,14435614
x1,95:28075189,14435614
g1,95:28414993,14435614
x1,95:29472450,14435614
x1,95:34418576,14435614
k1,95:34944092,14435614:525516
)
(1,95:5109216,16074014:29834876,926970,19015
k1,95:11511261,16074014:6402045
x1,95:12568718,16074014
g1,95:12908522,16074014
x1,95:19401416,16074014
g1,95:19741220,16074014
x1,95:23287378,16074014
g1,95:23627182,16074014
x1,95:26345583,16074014
x1,95:26991211,16074014
x1,95:28542048,16074014
g1,95:28542048,16074014
k1,95:34944092,16074014:6402044
)
(1,95:5109216,18433310:29834876,825750,8611434
g1,95:5109216,18433310
h1,95:5109216,18433310:0,0,0
(1,95:5109216,18433310:32991133,825750,8611434
$1,95:5109216,18433310
[1,95:5109216,18433310:32991133,825750,8611434
(1,95:5109216,18433310:32991133,825750,353898
g1,95:5109216,18433310
(1,95:5109216,18433310:32991133,825750,353898
r1,95:5109216,18433310:0,1179648,353898
g1,95:5502432,18433310
g1,95:5502432,18433310
x1,95:6105458,18433310
g1,95:6341387,18433310
x1,95:8334494,18433310
g1,95:8570423,18433310
x1,95:10326668,18433310
$1,95:10326668,18433310
(1,95:10326668,18090843:1489127,455111,127431
x1,95:11783027,18090843
)
$1,95:11815795,18433310
g1,95:12051724,18433310
x1,95:13676791,18433310
g1,95:13912720,18433310
x1,95:14594081,18433310
x1,95:16841053,18433310
$1,95:16841053,18433310
(1,95:16841053,18090843:1671172,455111,127431
x1,95:18479457,18090843
)
$1,95:18512225,18433310
g1,95:18748154,18433310
x1,95:21160265,18433310
g1,95:21396194,18433310
x1,95:22077555,18433310
x1,95:22680591,18433310
$1,95:22680591,18433310
(1,95:22680591,18090843:360449,422343,0
x1,95:23008272,18090843
)
$1,95:23041040,18433310
x1,95:23276969,18433310
g1,95:23512898,18433310
x1,95:26028831,18433310
g1,95:26264760,18433310
x1,95:28204081,18433310
x1,95:28927904,18433310
x1,95:31661828,18433310
$1,95:31661828,18433310
(1,95:31661828,18090843:360449,422343,0
x1,95:31989509,18090843
)
$1,95:32022277,18433310
x1,95:32258206,18433310
g1,95:32494135,18433310
x1,95:34486297,18433310
g1,95:34722226,18433310
x1,95:36714376,18433310
x1,95:37172088,18433310
x1,95:37346684,18433310
$1,95:37346684,18433310
(1,95:37346684,18090843:360449,422343,0
x1,95:37674365,18090843
)
$1,95:37707133,18433310
g1,95:37707133,18433310
g1,95:38100349,18433310
)
g1,95:38100349,18433310
)
(1,95:5109216,19612958:32991133,825750,353898
g1,95:5109216,19612958
(1,95:5109216,19612958:32991133,825750,353898
r1,95:5109216,19612958:0,1179648,353898
g1,95:5502432,19612958
k1,95:37707133,19612958:32204701
g1,95:38100349,19612958
)
g1,95:38100349,19612958
)
(1,95:5109216,20792606:32991133,825750,353898
g1,95:5109216,20792606
(1,95:5109216,20792606:32991133,825750,353898
r1,95:5109216,20792606:0,1179648,353898
g1,95:5502432,20792606
k1,95:12028966,20792606:6526534
$1,95:12028966,20792606
(1,95:12028966,20507216:311300,337875,0
x1,95:12307498,20507216
)
$1,95:12340266,20792606
x1,95:16052967,20792606
g1,95:16249575,20792606
x1,95:16904670,20792606
g1,95:17101278,20792606
x1,95:19111372,20792606
g1,95:19307980,20792606
x1,95:21404579,20792606
g1,95:21601187,20792606
x1,95:24549480,20792606
g1,95:24746088,20792606
x1,95:25925725,20792606
x1,95:26299280,20792606
x1,95:28034911,20792606
g1,95:28231519,20792606
x1,95:28886614,20792606
g1,95:29083222,20792606
x1,95:31180599,20792606
k1,95:37707133,20792606:6526534
g1,95:38100349,20792606
)
g1,95:38100349,20792606
)
(1,95:5109216,21972254:32991133,825750,353898
g1,95:5109216,21972254
(1,95:5109216,21972254:32991133,825750,353898
r1,95:5109216,21972254:0,1179648,353898
g1,95:5502432,21972254
k1,95:14071302,21972254:8568870
$1,95:14071302,21972254
(1,95:14071302,21686864:311300,337875,0
x1,95:14349834,21686864
)
$1,95:14382602,21972254
g1,95:14579210,21972254
x1,95:18291911,21972254
g1,95:18488519,21972254
x1,95:19143614,21972254
g1,95:19340222,21972254
x1,95:22507145,21972254
g1,95:22703753,21972254
x1,95:23883390,21972254
x1,95:24256945,21972254
x1,95:25992576,21972254
g1,95:26189184,21972254
x1,95:26844279,21972254
g1,95:27040887,21972254
x1,95:29138264,21972254
k1,95:37707133,21972254:8568869
g1,95:38100349,21972254
)
g1,95:38100349,21972254
)
(1,95:5109216,23151902:32991133,825750,353898
g1,95:5109216,23151902
(1,95:5109216,23151902:32991133,825750,353898
r1,95:5109216,23151902:0,1179648,353898
g1,95:5502432,23151902
k1,95:11585799,23151902:6083367
$1,95:11585799,23151902
(1,95:11585799,22866512:311300,337875,0
x1,95:11864331,22866512
)
$1,95:11897099,23151902
g1,95:12093707,23151902
x1,95:13536010,23151902
x1,95:15008976,23151902
g1,95:15205584,23151902
x1,95:19399583,23151902
x1,95:19773138,23151902
x1,95:20110520,23151902
g1,95:20307128,23151902
x1,95:22534280,23151902
g1,95:22730888,23151902
x1,95:24827489,23151902
x1,95:24992647,23151902
g1,95:25189255,23151902
x1,95:26368892,23151902
x1,95:26742447,23151902
x1,95:28478078,23151902
g1,95:28674686,23151902
x1,95:29329781,23151902
g1,95:29526389,23151902
x1,95:31623766,23151902
k1,95:37707133,23151902:6083367
g1,95:38100349,23151902
)
g1,95:38100349,23151902
)
(1,95:5109216,24331550:32991133,825750,353898
g1,95:5109216,24331550
(1,95:5109216,24331550:32991133,825750,353898
r1,95:5109216,24331550:0,1179648,353898
g1,95:5502432,24331550
k1,95:18733758,24331550:13231326
$1,95:18733758,24331550
(1,95:18733758,24046160:280352,364089,101945
x1,95:18981342,24046160
)
$1,95:19014110,24331550
x1,95:20543696,24331550
g1,95:20740304,24331550
x1,95:21963968,24331550
g1,95:22160576,24331550
x1,95:24475808,24331550
k1,95:37707133,24331550:13231325
g1,95:38100349,24331550
)
g1,95:38100349,24331550
)
(1,95:5109216,25511198:32991133,825750,353898
g1,95:5109216,25511198
(1,95:5109216,25511198:32991133,825750,353898
r1,95:5109216,25511198:0,1179648,353898
g1,95:5502432,25511198
k1,95:37707133,25511198:32204701
g1,95:38100349,25511198
)
g1,95:38100349,25511198
)
(1,95:5109216,26690846:32991133,825750,353898
g1,95:5109216,26690846
(1,95:5109216,26690846:32991133,825750,353898
r1,95:5109216,26690846:0,1179648,353898
g1,95:5502432,26690846
k1,95:9879251,26690846:4376819
$1,95:9879251,26690846
(1,95:9879251,26405456:311300,243940,0
x1,95:10157783,26405456
)
$1,95:10190551,26690846
x1,95:10671060,26690846
x1,95:11001366,26690846
g1,95:11197974,26690846
x1,95:13164043,26690846
g1,95:13360651,26690846
x1,95:18295474,26690846
g1,95:18492082,26690846
x1,95:20589480,26690846
g1,95:20786088,26690846
x1,95:21528475,26690846
g1,95:21725083,26690846
x1,95:25044571,26690846
g1,95:25241179,26690846
x1,95:27600434,26690846
g1,95:27844226,26690846
x1,95:33330314,26690846
k1,95:37707133,26690846:4376819
g1,95:38100349,26690846
)
g1,95:38100349,26690846
)
]
$1,95:38100349,18433310
)
g1,95:38100349,18433310
g1,95:38100349,18433310
)
(1,95:5109216,28540317:29834876,643605,204307
k1,95:17470604,28540317:12361388
h1,95:17470604,28540317:0,0,0
x1,95:19043763,28540317
g1,95:19279692,28540317
x1,95:20459339,28540317
g1,95:20695268,28540317
x1,95:22582704,28540317
g1,95:22582704,28540317
k1,95:34944092,28540317:12361388
)
]
(1,97:5109216,48184073:29834876,536337,0
(1,97:5109216,48184073:29834876,536337,0
k1,97:19830046,48184073:14720830
x1,97:20223262,48184073
k1,97:34944092,48184073:14720830
)
)
]
]
!8686
}1
!9
{2
[1,136:4736286,48184073:30207806,43447787,0
[1,136:5109216,48184073:29834876,43447787,0
[1,136:5109216,5522718:29834876,786432,0
(1,136:5109216,5522718:29834876,0,0
h1,136:5109216,5522718:29834876,0,0
)
]
[1,136:5109216,46319394:29834876,39158276,0
(1,106:5109216,7947550:29834876,780261,230446
(1,106:5109216,7947550:0,0,0
g1,106:5109216,7947550
)
x1,106:10269782,7947550
g1,106:10552897,7947550
x1,106:11308240,7947550
x1,106:13658070,7947550
g1,106:13941185,7947550
x1,106:15766700,7947550
g1,106:16049815,7947550
x1,106:18755240,7947550
x1,106:19678185,7947550
g1,106:19961300,7947550
x1,106:20338405,7947550
x1,106:21379130,7947550
g1,106:21662245,7947550
x1,106:23171798,7947550
g1,106:23454913,7947550
x1,106:26977945,7947550
g1,106:27261060,7947550
x1,106:30784105,7947550
k1,106:34944092,7947550:4159987
g1,106:34944092,7947550
)
[1,126:5109216,21044012:29834876,11134555,0
[1,126:5109216,21044012:29834876,11134555,0
(1,112:5109216,10574644:29834876,665187,285084
h1,112:5109216,10574644:0,0,0
g1,112:5109216,10574644
[1,112:5109216,10574644:29834876,665187,285084
(1,112:5109216,10574644:29834876,665187,285084
k1,112:6556408,10574644:1447192
h1,112:6556408,10574644:0,0,0
x1,112:7036917,10574644
x1,112:8284185,10574644
g1,112:8480793,10574644
x1,112:9092629,10574644
g1,112:9336421,10574644
r1,112:9336421,10574644:0,950271,285084
g1,112:9336421,10574644
x1,112:10385508,10574644
g1,112:10629300,10574644
x1,112:14298744,10574644
g1,112:14495352,10574644
x1,112:15150447,10574644
g1,112:15347055,10574644
x1,112:17705536,10574644
x1,112:19102997,10574644
g1,112:19299605,10574644
x1,112:19867396,10574644
x1,112:20240951,10574644
x1,112:20796953,10574644
g1,112:20993561,10574644
x1,112:22828273,10574644
g1,112:23024881,10574644
x1,112:27087531,10574644
g1,112:27284139,10574644
x1,112:27939234,10574644
g1,112:28135842,10574644
x1,112:30057856,10574644
g1,112:30254464,10574644
x1,112:30603635,10574644
x1,112:33496900,10574644
r1,112:33496900,10574644:0,285084,285084
g1,112:33496900,10574644
k1,112:34944092,10574644:1447192
)
]
g1,112:34944092,10574644
g1,112:34944092,10574644
)
(1,126:5109216,16476158:29834876,4961070,4567854
k1,126:5161662,16476158:52446
h1,114:5161662,16476158:0,0,0
(1,125:5161662,16476158:29729985,4961070,4567854
$1,125:5161662,16476158
[1,125:5161662,16476158:29729985,4961070,4567854
(1,115:5161662,12180275:29729985,665187,285084
g1,115:5161662,12180275
(1,115:5161662,12180275:6880411,665187,285084
r1,115:5161662,12180275:0,950271,285084
g1,115:5554878,12180275
g1,115:5554879,12180275
x1,115:7520928,12180275
g1,115:7717536,12180275
x1,115:11648857,12180275
g1,115:11648857,12180275
g1,115:12042073,12180275
)
g1,115:12042073,12180275
(1,115:12042073,12180275:22849574,665187,285084
g1,115:12435289,12180275
g1,115:12435290,12180275
x1,115:13352262,12180275
x1,115:15625021,12180275
k1,115:34498431,12180275:18873410
g1,115:34891647,12180275
)
g1,115:34891647,12180275
)
(1,117:5161662,13156760:29729985,665187,285084
g1,116:5161662,13156760
(1,117:5161662,13156760:6880411,665187,285084
r1,116:5161662,13156760:0,950271,285084
g1,116:5554878,13156760
k1,117:11648857,13156760:6093979
g1,117:12042073,13156760
)
g1,117:12042073,13156760
)
(1,118:5161662,14107031:29729985,665187,285084
g1,117:5161662,14107031
(1,117:5161662,14107031:6880411,665187,285084
r1,117:5161662,14107031:0,950271,285084
g1,117:5554878,14107031
g1,117:5554879,14107031
x1,117:9354885,14107031
k1,117:11648857,14107031:2293972
g1,117:12042073,14107031
)
g1,117:12042073,14107031
(1,118:12042073,14107031:22849574,665187,285084
g1,117:12435289,14107031
g1,117:12435290,14107031
x1,117:14837814,14107031
g1,117:15034422,14107031
x1,117:18267423,14107031
g1,117:18464031,14107031
x1,117:20779261,14107031
k1,118:34498431,14107031:13719170
g1,118:34891647,14107031
)
g1,118:34891647,14107031
)
(1,119:5161662,15057302:29729985,665187,285084
g1,118:5161662,15057302
(1,118:5161662,15057302:6880411,665187,285084
r1,118:5161662,15057302:0,950271,285084
g1,118:5554878,15057302
g1,118:5554879,15057302
x1,118:7214239,15057302
k1,118:11648857,15057302:4434618
g1,118:12042073,15057302
)
g1,118:12042073,15057302
(1,119:12042073,15057302:22849574,665187,285084
g1,118:12435289,15057302
g1,118:12435290,15057302
x1,118:14094650,15057302
g1,118:14291258,15057302
x1,118:15382816,15057302
x1,118:17591083,15057302
k1,119:34498431,15057302:16907348
g1,119:34891647,15057302
)
g1,119:34891647,15057302
)
(1,120:5161662,16007573:29729985,665187,285084
g1,119:5161662,16007573
(1,119:5161662,16007573:6880411,665187,285084
r1,119:5161662,16007573:0,950271,285084
g1,119:5554878,16007573
g1,119:5554879,16007573
x1,119:8743825,16007573
x1,119:9125252,16007573
k1,119:11648857,16007573:2523605
g1,119:12042073,16007573
)
g1,119:12042073,16007573
(1,120:12042073,16007573:22849574,665187,285084
g1,119:12435289,16007573
g1,119:12435290,16007573
x1,119:14793769,16007573
g1,119:14990377,16007573
x1,119:15645472,16007573
g1,119:15842080,16007573
x1,119:17065752,16007573
x1,119:19318064,16007573
g1,119:19514672,16007573
x1,119:19951912,16007573
x1,119:21330519,16007573
g1,119:21527127,16007573
x1,119:22881350,16007573
x1,119:23429490,16007573
g1,119:23626098,16007573
x1,119:24412530,16007573
x1,119:24793957,16007573
x1,119:26005054,16007573
g1,119:26201662,16007573
x1,119:26769453,16007573
x1,119:27143008,16007573
x1,119:27699010,16007573
k1,120:34498431,16007573:6799421
g1,120:34891647,16007573
)
g1,120:34891647,16007573
)
(1,121:5161662,16957844:29729985,665187,285084
g1,120:5161662,16957844
(1,120:5161662,16957844:6880411,665187,285084
r1,120:5161662,16957844:0,950271,285084
g1,120:5554878,16957844
g1,120:5554879,16957844
x1,120:10359936,16957844
k1,120:11648857,16957844:1288921
g1,120:12042073,16957844
)
g1,120:12042073,16957844
(1,121:12042073,16957844:22849574,665187,285084
g1,120:12435289,16957844
g1,120:12435290,16957844
x1,120:14793769,16957844
g1,120:14990377,16957844
x1,120:15645472,16957844
g1,120:15842080,16957844
x1,120:17065752,16957844
x1,120:19318064,16957844
g1,120:19514672,16957844
x1,120:20744643,16957844
g1,120:20941251,16957844
x1,120:21553087,16957844
g1,120:21749695,16957844
x1,120:22317486,16957844
x1,120:24089288,16957844
g1,120:24285896,16957844
x1,120:25901998,16957844
g1,120:26098606,16957844
x1,120:27713922,16957844
g1,120:27910530,16957844
x1,120:29264763,16957844
g1,120:29461371,16957844
x1,120:30421592,16957844
g1,120:30618200,16957844
x1,120:33370691,16957844
x1,120:34498431,16957844
g1,121:34498431,16957844
g1,121:34891647,16957844
)
g1,121:34891647,16957844
)
(1,122:5161662,17908115:29729985,665187,285084
g1,121:5161662,17908115
(1,121:5161662,17908115:6880411,665187,285084
r1,121:5161662,17908115:0,950271,285084
g1,121:5554878,17908115
g1,121:5554879,17908115
x1,121:8787083,17908115
x1,121:10208948,17908115
k1,121:11648857,17908115:1439909
g1,121:12042073,17908115
)
g1,121:12042073,17908115
(1,122:12042073,17908115:22849574,665187,285084
g1,121:12435289,17908115
g1,121:12435290,17908115
x1,121:14793769,17908115
g1,121:14990377,17908115
x1,121:15645472,17908115
g1,121:15842080,17908115
x1,121:17720837,17908115
g1,121:17917445,17908115
x1,121:19147416,17908115
g1,121:19344024,17908115
x1,121:20742281,17908115
g1,121:20938889,17908115
x1,121:22118508,17908115
g1,121:22315116,17908115
x1,121:23669339,17908115
g1,121:23865947,17908115
x1,121:25264215,17908115
g1,121:25460823,17908115
x1,121:27514176,17908115
g1,121:27710784,17908115
x1,121:30768401,17908115
k1,122:34498431,17908115:3730030
g1,122:34891647,17908115
)
g1,122:34891647,17908115
)
(1,123:5161662,18858386:29729985,665187,285084
g1,122:5161662,18858386
(1,122:5161662,18858386:6880411,665187,285084
r1,122:5161662,18858386:0,950271,285084
g1,122:5554878,18858386
g1,122:5554879,18858386
x1,122:9092997,18858386
x1,122:10034353,18858386
k1,122:11648857,18858386:1614504
g1,122:12042073,18858386
)
g1,122:12042073,18858386
(1,123:12042073,18858386:22849574,665187,285084
g1,122:12435289,18858386
g1,122:12435290,18858386
x1,122:14793769,18858386
g1,122:14990377,18858386
x1,122:15645472,18858386
g1,122:15842080,18858386
x1,122:18332694,18858386
g1,122:18529302,18858386
x1,122:20058888,18858386
g1,122:20255496,18858386
x1,122:21653753,18858386
g1,122:21850361,18858386
x1,122:23466463,18858386
g1,122:23663071,18858386
x1,122:25017294,18858386
g1,122:25213902,18858386
x1,122:25607118,18858386
g1,122:25803726,18858386
x1,122:28293533,18858386
g1,122:28490141,18858386
x1,122:29494407,18858386
g1,122:29691015,18858386
x1,122:31351162,18858386
k1,123:34498431,18858386:3147269
g1,123:34891647,18858386
)
g1,123:34891647,18858386
)
(1,124:5161662,19808657:29729985,665187,285084
g1,123:5161662,19808657
(1,123:5161662,19808657:6880411,665187,285084
r1,123:5161662,19808657:0,950271,285084
g1,123:5554878,19808657
g1,123:5554879,19808657
x1,123:9442176,19808657
x1,123:10097269,19808657
k1,123:11648857,19808657:1551588
g1,123:12042073,19808657
)
g1,123:12042073,19808657
(1,124:12042073,19808657:22849574,665187,285084
g1,123:12435289,19808657
g1,123:12435290,19808657
x1,123:14793769,19808657
g1,123:14990377,19808657
x1,123:15645472,19808657
g1,123:15842080,19808657
x1,123:18332694,19808657
g1,123:18529302,19808657
x1,123:20058888,19808657
g1,123:20255496,19808657
x1,123:21653753,19808657
g1,123:21850361,19808657
x1,123:22636793,19808657
g1,123:22833401,19808657
x1,123:24841913,19808657
g1,123:25038521,19808657
x1,123:25650357,19808657
g1,123:25846965,19808657
x1,123:26196136,19808657
g1,123:26392744,19808657
x1,123:26785960,19808657
x1,123:28652140,19808657
k1,124:34498431,19808657:5846291
g1,124:34891647,19808657
)
g1,124:34891647,19808657
)
(1,125:5161662,20758928:29729985,665187,285084
g1,124:5161662,20758928
(1,124:5161662,20758928:6880411,665187,285084
r1,124:5161662,20758928:0,950271,285084
g1,124:5554878,20758928
g1,124:5554879,20758928
x1,124:9398909,20758928
k1,124:11648857,20758928:2249948
g1,124:12042073,20758928
)
g1,124:12042073,20758928
(1,125:12042073,20758928:22849574,665187,285084
g1,124:12435289,20758928
g1,124:12435290,20758928
x1,124:14793769,20758928
g1,124:14990377,20758928
x1,124:15645472,20758928
g1,124:15842080,20758928
x1,124:18332694,20758928
g1,124:18529302,20758928
x1,124:20058888,20758928
g1,124:20255496,20758928
x1,124:21435123,20758928
g1,124:21631731,20758928
x1,124:22591952,20758928
g1,124:22788560,20758928
x1,124:24622496,20758928
x1,124:27707647,20758928
k1,125:34498431,20758928:6790784
g1,125:34891647,20758928
)
g1,125:34891647,20758928
)
]
$1,125:34891647,16476158
)
g1,126:34891647,16476158
k1,126:34944092,16476158:52445
)
]
]
]
(1,136:5109216,48184073:29834876,536337,0
(1,136:5109216,48184073:29834876,536337,0
k1,136:19830046,48184073:14720830
x1,136:20223262,48184073
k1,136:34944092,48184073:14720830
)
)
]
]
!10733
}2
!10
{3
[1,136:4736286,48184073:30207806,43447787,11002
[1,136:5109216,48184073:29834876,43447787,11002
[1,136:5109216,5522718:29834876,786432,0
(1,136:5109216,5522718:29834876,0,0
h1,136:5109216,5522718:29834876,0,0
)
]
[1,136:5109216,46319394:29834876,39158276,0
[1,134:5109216,39632427:29834876,25784342,0
[1,134:5109216,39632427:29834876,25784342,0
(1,132:5109216,36224556:29834876,22376471,0
k1,132:6973713,36224556:1864497
(1,130:6973713,36224556:0,0,0
g1,130:6973713,36224556
g1,130:6973713,36224556
g1,130:6588693,36224556
(1,130:6588693,36224556:0,0,0
)
g1,130:6973713,36224556
)
(1,131:6973713,36224556:26105882,22376471,0
(1,131:6973713,36224556:26105947,22376526,0
(1,131:6973713,36224556:26105947,22376526,0
(1,131:6973713,36224556:0,33154007,0
(1,131:6973713,36224556:33154007,33154007,0
)
k1,131:6973713,36224556:-33154007
)
)
)
)
g1,132:33079595,36224556
k1,132:34944092,36224556:1864497
)
(1,132:5109216,38495375:29834876,1615459,285084
h1,132:5109216,38495375:0,0,0
g1,132:5109216,38495375
[1,132:5109216,38495375:29834876,1615459,285084
(1,132:5109216,37545103:29834876,665187,170256
h1,132:5109216,37545103:0,0,0
x1,132:7162569,37545103
k1,132:7388641,37545103:226072
x1,132:8000477,37545103
k1,132:8303197,37545103:302720
r1,132:8303197,37545103:0,835443,170256
k1,132:8303197,37545103:0
x1,132:9352284,37545103
k1,132:9655004,37545103:302720
x1,132:11621851,37545103
k1,132:11847893,37545103:226042
x1,132:15604629,37545103
k1,132:15830701,37545103:226072
x1,132:17882480,37545103
k1,132:18108552,37545103:226072
x1,132:20117870,37545103
k1,132:20343942,37545103:226072
x1,132:20737158,37545103
x1,132:21118585,37545103
x1,132:22504257,37545103
k1,132:22730329,37545103:226072
x1,132:24303174,37545103
x1,132:24676729,37545103
x1,132:25224859,37545103
k1,132:25450931,37545103:226072
x1,132:26237363,37545103
k1,132:26463435,37545103:226072
x1,132:27969435,37545103
k1,132:28301618,37545103:332183
x1,132:29524514,37545103
k1,132:29750586,37545103:226072
x1,132:30755638,37545103
k1,132:30981710,37545103:226072
x1,132:32379192,37545103
k1,132:32605264,37545103:226072
x1,132:33260359,37545103
x1,132:33653575,37545103
x1,132:34944092,37545103
k1,132:34944092,37545103:0
)
(1,132:5109216,38495375:29834876,536337,285084
x1,132:5633750,38495375
g1,132:5830358,38495375
$1,132:5830358,38495375
x1,132:6216835,38495375
g1,132:6435285,38495375
x1,132:7034205,38495375
g1,132:7252655,38495375
x1,132:9391655,38495375
$1,132:9391655,38495375
x1,132:9588263,38495375
r1,132:9588263,38495375:0,285084,285084
k1,132:34944092,38495375:25355829
g1,132:34944092,38495375
)
]
g1,132:34944092,38495375
g1,132:34944092,38495375
)
]
]
]
(1,136:5109216,48184073:29834876,536337,11002
(1,136:5109216,48184073:29834876,536337,11002
k1,136:19830046,48184073:14720830
x1,136:20223262,48184073
k1,136:34944092,48184073:14720830
)
)
]
]
!2835
}3
!9
{4
[1,145:4736286,48184073:30207806,43447787,0
[1,145:5109216,48184073:29834876,43447787,0
[1,145:5109216,5522718:29834876,786432,0
(1,145:5109216,5522718:29834876,0,0
h1,145:5109216,5522718:29834876,0,0
)
]
[1,145:5109216,46319394:29834876,39158276,0
[1,143:5109216,42886250:29834876,32291988,0
[1,143:5109216,42886250:29834876,32291988,0
(1,141:5109216,40428651:29834876,29834389,0
k1,141:6974573,40428651:1865357
(1,139:6974573,40428651:0,0,0
g1,139:6974573,40428651
g1,139:6974573,40428651
g1,139:6589553,40428651
(1,139:6589553,40428651:0,0,0
)
g1,139:6974573,40428651
)
(1,140:6974573,40428651:26104163,29834389,0
(1,140:6974573,40428651:26104226,29834462,0
(1,140:6974573,40428651:26104226,29834462,0
(1,140:6974573,40428651:0,121021993,0
(1,140:6974573,40428651:157037507,121021993,0
)
k1,140:6974573,40428651:-157037507
)
)
)
)
g1,141:33078736,40428651
k1,141:34944092,40428651:1865356
)
(1,141:5109216,41749198:29834876,665187,285084
h1,141:5109216,41749198:0,0,0
g1,141:5109216,41749198
[1,141:5109216,41749198:29834876,665187,285084
(1,141:5109216,41749198:29834876,665187,285084
k1,141:14573198,41749198:9463982
h1,141:14573198,41749198:0,0,0
x1,141:16626551,41749198
g1,141:16823159,41749198
x1,141:17434995,41749198
g1,141:17678787,41749198
r1,141:17678787,41749198:0,950271,285084
g1,141:17678787,41749198
x1,141:19077045,41749198
g1,141:19320837,41749198
x1,141:22248693,41749198
g1,141:22445301,41749198
x1,141:24104661,41749198
g1,141:24301269,41749198
x1,141:25480110,41749198
r1,141:25480110,41749198:0,285084,285084
g1,141:25480110,41749198
k1,141:34944092,41749198:9463982
)
]
g1,141:34944092,41749198
g1,141:34944092,41749198
)
]
]
]
(1,145:5109216,48184073:29834876,536337,0
(1,145:5109216,48184073:29834876,536337,0
k1,145:19830046,48184073:14720830
x1,145:20223262,48184073
k1,145:34944092,48184073:14720830
)
)
]
]
!1846
}4
!9
{5
[1,154:4736286,48184073:30207806,43447787,11002
[1,154:5109216,48184073:29834876,43447787,11002
[1,154:5109216,5522718:29834876,786432,0
(1,154:5109216,5522718:29834876,0,0
h1,154:5109216,5522718:29834876,0,0
)
]
[1,154:5109216,46319394:29834876,39158276,0
[1,152:5109216,42885650:29834876,32290787,0
[1,152:5109216,42885650:29834876,32290787,0
(1,150:5109216,40428051:29834876,29833188,0
k1,150:6974063,40428051:1864847
(1,148:6974063,40428051:0,0,0
g1,148:6974063,40428051
g1,148:6974063,40428051
g1,148:6589043,40428051
(1,148:6589043,40428051:0,0,0
)
g1,148:6974063,40428051
)
(1,149:6974063,40428051:26105183,29833188,0
(1,149:6974063,40428051:26105246,29833260,0
(1,149:6974063,40428051:26105246,29833260,0
(1,149:6974063,40428051:0,180965622,0
(1,149:6974063,40428051:287680082,180965622,0
)
k1,149:6974063,40428051:-287680082
)
)
)
)
g1,150:33079246,40428051
k1,150:34944092,40428051:1864846
)
(1,150:5109216,41748598:29834876,665187,285084
h1,150:5109216,41748598:0,0,0
g1,150:5109216,41748598
[1,150:5109216,41748598:29834876,665187,285084
(1,150:5109216,41748598:29834876,665187,285084
k1,150:12345262,41748598:7236046
h1,150:12345262,41748598:0,0,0
x1,150:14398615,41748598
g1,150:14595223,41748598
x1,150:15207059,41748598
g1,150:15450851,41748598
r1,150:15450851,41748598:0,950271,285084
g1,150:15450851,41748598
x1,150:16893154,41748598
g1,150:17136946,41748598
x1,150:20064802,41748598
g1,150:20261410,41748598
x1,150:22619889,41748598
g1,150:22816497,41748598
x1,150:23777514,41748598
g1,150:23974122,41748598
x1,150:24541923,41748598
x1,150:26332598,41748598
g1,150:26529206,41748598
x1,150:27708047,41748598
r1,150:27708047,41748598:0,285084,285084
g1,150:27708047,41748598
k1,150:34944092,41748598:7236045
)
]
g1,150:34944092,41748598
g1,150:34944092,41748598
)
]
]
]
(1,154:5109216,48184073:29834876,536337,11002
(1,154:5109216,48184073:29834876,536337,11002
k1,154:19830046,48184073:14720830
x1,154:20223262,48184073
k1,154:34944092,48184073:14720830
)
)
]
]
!1987
}5
!9
{6
[1,163:4736286,48184073:30207806,43447787,11002
[1,163:5109216,48184073:29834876,43447787,11002
[1,163:5109216,5522718:29834876,786432,0
(1,163:5109216,5522718:29834876,0,0
h1,163:5109216,5522718:29834876,0,0
)
]
[1,163:5109216,46319394:29834876,39158276,0
[1,161:5109216,42886036:29834876,32291559,0
[1,161:5109216,42886036:29834876,32291559,0
(1,159:5109216,40428437:29834876,29833960,0
k1,159:6974594,40428437:1865378
(1,157:6974594,40428437:0,0,0
g1,157:6974594,40428437
g1,157:6974594,40428437
g1,157:6589574,40428437
(1,157:6589574,40428437:0,0,0
)
g1,157:6974594,40428437
)
(1,158:6974594,40428437:26104121,29833960,0
(1,158:6974594,40428437:26104185,29834033,0
(1,158:6974594,40428437:26104185,29834033,0
(1,158:6974594,40428437:0,163944591,0
(1,158:6974594,40428437:195717181,163944591,0
)
k1,158:6974594,40428437:-195717181
)
)
)
)
g1,159:33078715,40428437
k1,159:34944092,40428437:1865377
)
(1,159:5109216,41748984:29834876,665187,285084
h1,159:5109216,41748984:0,0,0
g1,159:5109216,41748984
[1,159:5109216,41748984:29834876,665187,285084
(1,159:5109216,41748984:29834876,665187,285084
k1,159:12562311,41748984:7453095
h1,159:12562311,41748984:0,0,0
x1,159:14615664,41748984
g1,159:14812272,41748984
x1,159:15424108,41748984
g1,159:15667900,41748984
r1,159:15667900,41748984:0,950271,285084
g1,159:15667900,41748984
x1,159:17066158,41748984
g1,159:17309950,41748984
x1,159:20237806,41748984
g1,159:20434414,41748984
x1,159:22792893,41748984
g1,159:22989501,41748984
x1,159:24169140,41748984
x1,159:26115548,41748984
g1,159:26312156,41748984
x1,159:27490997,41748984
r1,159:27490997,41748984:0,285084,285084
g1,159:27490997,41748984
k1,159:34944092,41748984:7453095
)
]
g1,159:34944092,41748984
g1,159:34944092,41748984
)
]
]
]
(1,163:5109216,48184073:29834876,536337,11002
(1,163:5109216,48184073:29834876,536337,11002
k1,163:19830046,48184073:14720830
x1,163:20223262,48184073
k1,163:34944092,48184073:14720830
)
)
]
]
!1937
}6
!9
{7
[1,172:4736286,48184073:30207806,43447787,5895
[1,172:5109216,48184073:29834876,43447787,5895
[1,172:5109216,5522718:29834876,786432,0
(1,172:5109216,5522718:29834876,0,0
h1,172:5109216,5522718:29834876,0,0
)
]
[1,172:5109216,46319394:29834876,39158276,0
[1,170:5109216,42886192:29834876,32291872,0
[1,170:5109216,42886192:29834876,32291872,0
(1,168:5109216,40428593:29834876,29834273,0
k1,168:6974307,40428593:1865091
(1,166:6974307,40428593:0,0,0
g1,166:6974307,40428593
g1,166:6974307,40428593
g1,166:6589287,40428593
(1,166:6589287,40428593:0,0,0
)
g1,166:6974307,40428593
)
(1,167:6974307,40428593:26104694,29834273,0
(1,167:6974307,40428593:26104758,29834346,0
(1,167:6974307,40428593:26104758,29834346,0
(1,167:6974307,40428593:0,66998723,0
(1,167:6974307,40428593:96995205,66998723,0
)
k1,167:6974307,40428593:-96995205
)
)
)
)
g1,168:33079001,40428593
k1,168:34944092,40428593:1865091
)
(1,168:5109216,41749140:29834876,665187,285084
h1,168:5109216,41749140:0,0,0
g1,168:5109216,41749140
[1,168:5109216,41749140:29834876,665187,285084
(1,168:5109216,41749140:29834876,665187,285084
k1,168:13360537,41749140:8251321
h1,168:13360537,41749140:0,0,0
x1,168:15413890,41749140
g1,168:15610498,41749140
x1,168:16222334,41749140
g1,168:16466126,41749140
r1,168:16466126,41749140:0,950271,285084
g1,168:16466126,41749140
x1,168:17908429,41749140
g1,168:18152221,41749140
x1,168:21080077,41749140
g1,168:21276685,41749140
x1,168:23635164,41749140
g1,168:23831772,41749140
x1,168:25317323,41749140
g1,168:25513931,41749140
x1,168:26692772,41749140
r1,168:26692772,41749140:0,285084,285084
g1,168:26692772,41749140
k1,168:34944092,41749140:8251320
)
]
g1,168:34944092,41749140
g1,168:34944092,41749140
)
]
]
]
(1,172:5109216,48184073:29834876,525336,5895
(1,172:5109216,48184073:29834876,525336,5895
k1,172:19830046,48184073:14720830
x1,172:20223262,48184073
k1,172:34944092,48184073:14720830
)
)
]
]
!1904
}7
!9
{8
[1,182:4736286,48184073:30207806,43447787,11002
[1,182:5109216,48184073:29834876,43447787,11002
[1,182:5109216,5522718:29834876,786432,0
(1,182:5109216,5522718:29834876,0,0
h1,182:5109216,5522718:29834876,0,0
)
]
[1,182:5109216,46319394:29834876,39158276,0
[1,180:5109216,42886556:29834876,32292600,0
[1,180:5109216,42886556:29834876,32292600,0
(1,178:5109216,40428957:29834876,29835001,0
k1,178:6974927,40428957:1865711
(1,176:6974927,40428957:0,0,0
g1,176:6974927,40428957
g1,176:6974927,40428957
g1,176:6589907,40428957
(1,176:6589907,40428957:0,0,0
)
g1,176:6974927,40428957
)
(1,177:6974927,40428957:26103455,29835001,0
(1,177:6974927,40428957:26103518,29835074,0
(1,177:6974927,40428957:26103518,29835074,0
(1,177:6974927,40428957:0,169272914,0
(1,177:6974927,40428957:267550863,169272914,0
)
k1,177:6974927,40428957:-267550863
)
)
)
)
g1,178:33078382,40428957
k1,178:34944092,40428957:1865710
)
(1,178:5109216,41749504:29834876,665187,285084
h1,178:5109216,41749504:0,0,0
g1,178:5109216,41749504
[1,178:5109216,41749504:29834876,665187,285084
(1,178:5109216,41749504:29834876,665187,285084
k1,178:12097927,41749504:6988711
h1,178:12097927,41749504:0,0,0
x1,178:14151280,41749504
g1,178:14347888,41749504
x1,178:14959724,41749504
g1,178:15203516,41749504
r1,178:15203516,41749504:0,950271,285084
g1,178:15203516,41749504
x1,178:16601774,41749504
g1,178:16845566,41749504
x1,178:19773422,41749504
g1,178:19970030,41749504
x1,178:22328509,41749504
g1,178:22525117,41749504
x1,178:25452193,41749504
x1,178:26579933,41749504
g1,178:26776541,41749504
x1,178:27955382,41749504
r1,178:27955382,41749504:0,285084,285084
g1,178:27955382,41749504
k1,178:34944092,41749504:6988710
)
]
g1,178:34944092,41749504
g1,178:34944092,41749504
)
]
]
]
(1,182:5109216,48184073:29834876,536337,11002
(1,182:5109216,48184073:29834876,536337,11002
k1,182:19830046,48184073:14720830
x1,182:20223262,48184073
k1,182:34944092,48184073:14720830
)
)
]
]
!1937
}8
!9
{9
[1,213:4736286,48184073:30207806,43447787,17299
[1,213:5109216,48184073:29834876,43447787,17299
[1,213:5109216,5522718:29834876,786432,0
(1,213:5109216,5522718:29834876,0,0
h1,213:5109216,5522718:29834876,0,0
)
]
[1,213:5109216,46319394:29834876,39158276,0
[1,211:5109216,38773700:29834876,24066887,0
[1,211:5109216,38773700:29834876,24066887,0
(1,210:5109216,25658913:29834876,10952100,10558884
k1,210:9916823,25658913:4807607
h1,200:9916823,25658913:0,0,0
(1,209:9916823,25658913:20219662,10952100,10558884
$1,209:9916823,25658913
[1,209:9916823,25658913:20219662,10952100,10558884
(1,203:9916823,24030342:20219662,9323529,285084
g1,201:9916823,24030342
(1,201:9916823,24030342:10109831,9323529,285084
r1,201:9916823,24030342:0,950271,285084
g1,201:10310039,24030342
g1,201:10310039,24030342
(1,201:10310039,24030342:9323399,9323529,0
(1,201:10310039,24030342:9323552,9323552,0
(1,201:10310039,24030342:9323552,9323552,0
(1,201:10310039,24030342:0,33154007,0
(1,201:10310039,24030342:33154007,33154007,0
)
k1,201:10310039,24030342:-33154007
)
)
)
)
g1,201:19633438,24030342
g1,201:20026654,24030342
)
g1,201:20026654,24030342
(1,203:20026654,24030342:10109831,9323529,285084
g1,202:20419870,24030342
g1,202:20419870,24030342
(1,202:20419870,24030342:9323399,9323529,0
(1,202:20419870,24030342:9323552,9323552,0
(1,202:20419870,24030342:9323552,9323552,0
(1,202:20419870,24030342:0,33154007,0
(1,202:20419870,24030342:33154007,33154007,0
)
k1,202:20419870,24030342:-33154007
)
)
)
)
g1,203:29743269,24030342
g1,203:30136485,24030342
)
g1,203:30136485,24030342
)
(1,204:9916823,24980613:20219662,665187,285084
g1,203:9916823,24980613
(1,203:9916823,24980613:10109831,665187,285084
r1,203:9916823,24980613:0,950271,285084
g1,203:10310039,24980613
k1,203:11401376,24980613:1091337
x1,203:12274305,24980613
g1,203:12470913,24980613
x1,203:14829392,24980613
g1,203:15026000,24980613
x1,203:15987017,24980613
g1,203:16183625,24980613
x1,203:16751426,24980613
x1,203:18542101,24980613
k1,203:19633438,24980613:1091337
g1,203:20026654,24980613
)
g1,203:20026654,24980613
(1,204:20026654,24980613:10109831,665187,285084
g1,203:20419870,24980613
k1,203:21684212,24980613:1264342
x1,203:22601186,24980613
g1,203:22797794,24980613
x1,203:25156273,24980613
g1,203:25352881,24980613
x1,203:26532520,24980613
x1,203:28478928,24980613
k1,204:29743269,24980613:1264341
g1,204:30136485,24980613
)
g1,204:30136485,24980613
)
(1,206:9916823,34589226:20219662,9323529,285084
g1,204:9916823,34589226
(1,204:9916823,34589226:10109831,9323529,285084
r1,204:9916823,34589226:0,950271,285084
g1,204:10310039,34589226
g1,204:10310039,34589226
(1,204:10310039,34589226:9323399,9323529,0
(1,204:10310039,34589226:9323552,9323552,0
(1,204:10310039,34589226:9323552,9323552,0
(1,204:10310039,34589226:0,33154007,0
(1,204:10310039,34589226:33154007,33154007,0
)
k1,204:10310039,34589226:-33154007
)
)
)
)
g1,204:19633438,34589226
g1,204:20026654,34589226
)
g1,204:20026654,34589226
(1,206:20026654,34589226:10109831,9323529,285084
g1,205:20419870,34589226
g1,205:20419870,34589226
(1,205:20419870,34589226:9323399,9323529,0
(1,205:20419870,34589226:9323552,9323552,0
(1,205:20419870,34589226:9323552,9323552,0
(1,205:20419870,34589226:0,33154007,0
(1,205:20419870,34589226:33154007,33154007,0
)
k1,205:20419870,34589226:-33154007
)
)
)
)
g1,206:29743269,34589226
g1,206:30136485,34589226
)
g1,206:30136485,34589226
)
(1,206:9916823,35539497:20219662,665187,678300
g1,206:9916823,35539497
(1,206:9916823,35539497:10109831,665187,678300
r1,206:9916823,35539497:0,950271,285084
g1,206:10310039,35539497
k1,206:10716791,35539497:406752
x1,206:11589720,35539497
g1,206:11786328,35539497
x1,206:14144807,35539497
g1,206:14341415,35539497
x1,206:17268491,35539497
x1,206:19226687,35539497
k1,206:19633438,35539497:406751
g1,206:20026654,35539497
)
g1,206:20026654,35539497
(1,206:20026654,35539497:10109831,665187,678300
g1,206:20419870,35539497
k1,206:22504460,35539497:2084590
x1,206:23421434,35539497
g1,206:23618042,35539497
x1,206:25976521,35539497
g1,206:26173129,35539497
x1,206:27658680,35539497
r1,206:27658680,35539497:0,678300,678300
k1,206:29743269,35539497:2084589
g1,206:30136485,35539497
)
g1,206:30136485,35539497
)
]
$1,209:30136485,25658913
)
g1,210:30136485,25658913
k1,210:34944092,25658913:4807607
)
(1,210:5109216,38488616:29834876,1615459,285084
h1,210:5109216,38488616:0,0,0
g1,210:5109216,38488616
[1,210:5109216,38488616:29834876,1615459,285084
(1,210:5109216,37538344:29834876,665187,170256
h1,210:5109216,37538344:0,0,0
x1,210:7162569,37538344
k1,210:7360536,37538344:197967
x1,210:7972372,37538344
k1,210:8218882,37538344:246510
r1,210:8218882,37538344:0,835443,170256
k1,210:8218882,37538344:0
x1,210:9267969,37538344
k1,210:9514479,37538344:246510
x1,210:11479762,37538344
x1,210:12333816,37538344
k1,210:12531782,37538344:197966
x1,210:13929264,37538344
x1,210:14572560,37538344
k1,210:14770527,37538344:197967
x1,210:15687501,37538344
k1,210:15885468,37538344:197967
x1,210:18813324,37538344
k1,210:19011290,37538344:197966
x1,210:21283263,37538344
k1,210:21481230,37538344:197967
x1,210:22398204,37538344
k1,210:22596171,37538344:197967
x1,210:24954650,37538344
k1,210:25152617,37538344:197967
x1,210:26113634,37538344
k1,210:26311600,37538344:197966
x1,210:26879401,37538344
x1,210:28866684,37538344
k1,210:29064991,37538344:198307
x1,210:31423470,37538344
k1,210:31621437,37538344:197967
x1,210:32801076,37538344
x1,210:34944092,37538344
k1,210:34944092,37538344:0
)
(1,210:5109216,38488616:29834876,536337,285084
x1,210:7467695,38488616
g1,210:7664303,38488616
x1,210:10591379,38488616
x1,210:12549575,38488616
g1,210:12746183,38488616
x1,210:13881786,38488616
g1,210:14078394,38488616
x1,210:16436873,38488616
g1,210:16633481,38488616
x1,210:18119032,38488616
g1,210:18315640,38488616
x1,210:20761402,38488616
x1,210:21134957,38488616
x1,210:22084175,38488616
x1,210:22229672,38488616
r1,210:22229672,38488616:0,285084,285084
k1,210:34944092,38488616:12714420
g1,210:34944092,38488616
)
]
g1,210:34944092,38488616
g1,210:34944092,38488616
)
]
]
]
(1,213:5109216,48184073:29834876,536337,17299
(1,213:5109216,48184073:29834876,536337,17299
k1,213:19830046,48184073:14720830
x1,213:20223262,48184073
k1,213:34944092,48184073:14720830
)
)
]
]
!6246
}9
!9
{10
[1,358:4736286,48184073:30207806,43447787,11002
[1,358:5109216,48184073:29834876,43447787,11002
[1,358:5109216,5522718:29834876,786432,0
(1,358:5109216,5522718:29834876,0,0
h1,358:5109216,5522718:29834876,0,0
)
]
[1,358:5109216,46319394:29834876,39158276,0
[1,232:5109216,14789499:29834876,7628381,0
[1,232:5109216,14789499:29834876,7628381,0
(1,218:5109216,8776577:29834876,1615459,285084
h1,218:5109216,8776577:0,0,0
g1,218:5109216,8776577
[1,218:5109216,8776577:29834876,1615459,285084
(1,218:5109216,7826305:29834876,665187,170256
h1,218:5109216,7826305:0,0,0
x1,218:5589725,7826305
x1,218:6836993,7826305
k1,218:7077567,7826305:240574
x1,218:7689403,7826305
k1,218:8021128,7826305:331725
r1,218:8021128,7826305:0,835443,170256
k1,218:8021128,7826305:0
x1,218:9070215,7826305
k1,218:9401939,7826305:331724
x1,218:13201945,7826305
k1,218:13442519,7826305:240574
x1,218:16370375,7826305
k1,218:16610906,7826305:240531
x1,218:19232039,7826305
k1,218:19472613,7826305:240574
x1,218:21001432,7826305
k1,218:21242006,7826305:240574
x1,218:24386120,7826305
k1,218:24626695,7826305:240575
x1,218:27750340,7826305
k1,218:28126030,7826305:375690
x1,218:30222629,7826305
k1,218:30463204,7826305:240575
x1,218:31249636,7826305
x1,218:31797776,7826305
k1,218:32038350,7826305:240574
x1,218:33742511,7826305
k1,218:33983085,7826305:240574
x1,218:34944092,7826305
k1,218:34944092,7826305:0
)
(1,218:5109216,8776577:29834876,536337,285084
x1,218:8472736,8776577
g1,218:8669344,8776577
x1,218:11596381,8776577
g1,218:11792989,8776577
x1,218:12753210,8776577
g1,218:12949818,8776577
x1,218:15876886,8776577
g1,218:16073494,8776577
x1,218:16466710,8776577
g1,218:16663318,8776577
x1,218:17798921,8776577
g1,218:17995529,8776577
x1,218:18847232,8776577
g1,218:19091024,8776577
x1,218:20489283,8776577
g1,218:20685891,8776577
x1,218:23656206,8776577
g1,218:23852814,8776577
x1,218:25251071,8776577
g1,218:25447679,8776577
x1,218:27501032,8776577
g1,218:27697640,8776577
x1,218:28287464,8776577
r1,218:28287464,8776577:0,285084,285084
k1,218:34944092,8776577:6656628
g1,218:34944092,8776577
)
]
g1,218:34944092,8776577
g1,218:34944092,8776577
)
(1,232:5109216,12351564:29834876,2634543,2372399
g1,232:5109216,12351564
h1,221:5109216,12351564:0,0,0
(1,230:5109216,12351564:33299369,2634543,2372399
$1,230:5109216,12351564
[1,230:5109216,12351564:33299369,2634543,2372399
(1,222:5109216,10152833:33299369,435812,186779
g1,222:5109216,10152833
(1,222:5109216,10152833:9063292,435812,186779
r1,222:5109216,10152833:0,622591,186779
g1,222:5502432,10152833
g1,222:5502433,10152833
x1,222:5822772,10152833
x1,222:7387751,10152833
g1,222:7518823,10152833
x1,222:8654426,10152833
g1,222:8785498,10152833
x1,222:10503578,10152833
g1,222:10634650,10152833
x1,222:11828443,10152833
g1,222:11959515,10152833
x1,222:12687739,10152833
g1,222:12818811,10152833
x1,222:13779292,10152833
g1,222:13779292,10152833
g1,222:14172508,10152833
)
g1,222:14172508,10152833
(1,222:14172508,10152833:6057058,435812,186779
g1,222:14565724,10152833
g1,222:14565725,10152833
x1,222:15759518,10152833
g1,222:15890590,10152833
x1,222:16735217,10152833
g1,222:16866289,10152833
x1,222:18002411,10152833
x1,222:18251448,10152833
x1,222:18616869,10152833
g1,222:18747941,10152833
x1,222:19068280,10152833
x1,222:19836350,10152833
g1,222:19836350,10152833
g1,222:20229566,10152833
)
g1,222:20229566,10152833
(1,222:20229566,10152833:2649730,435812,186779
g1,222:20622782,10152833
g1,222:20622783,10152833
x1,222:22486080,10152833
g1,222:22486080,10152833
g1,222:22879296,10152833
)
g1,222:22879296,10152833
(1,222:22879296,10152833:3233256,435812,186779
g1,222:23272512,10152833
g1,222:23272513,10152833
x1,222:24320552,10152833
g1,222:24451624,10152833
x1,222:24771963,10152833
x1,222:25719336,10152833
g1,222:25719336,10152833
g1,222:26112552,10152833
)
g1,222:26112552,10152833
(1,222:26112552,10152833:6220631,435812,186779
g1,222:26505768,10152833
g1,222:26505769,10152833
x1,222:29039108,10152833
g1,222:29170180,10152833
x1,222:31939967,10152833
g1,222:31939967,10152833
g1,222:32333183,10152833
)
g1,222:32333183,10152833
(1,222:32333183,10152833:6075402,435812,186779
g1,222:32726399,10152833
g1,222:32726400,10152833
x1,222:35259739,10152833
g1,222:35390811,10152833
x1,222:38015369,10152833
g1,222:38015369,10152833
g1,222:38408585,10152833
)
g1,222:38408585,10152833
)
(1,224:5109216,10801638:33299369,435812,186779
g1,223:5109216,10801638
(1,223:5109216,10801638:9063292,435812,186779
r1,223:5109216,10801638:0,622591,186779
g1,223:5502432,10801638
g1,223:5502433,10801638
x1,223:5764577,10801638
k1,223:13779292,10801638:8014715
g1,223:14172508,10801638
)
g1,223:14172508,10801638
(1,223:14172508,10801638:6057058,435812,186779
g1,223:14565724,10801638
g1,223:14565725,10801638
x1,223:15745373,10801638
k1,223:19836350,10801638:4090977
g1,223:20229566,10801638
)
g1,223:20229566,10801638
(1,223:20229566,10801638:2649730,435812,186779
g1,223:20622782,10801638
g1,223:20622783,10801638
x1,223:21802431,10801638
k1,223:22486080,10801638:683649
g1,223:22879296,10801638
)
g1,223:22879296,10801638
(1,223:22879296,10801638:3233256,435812,186779
g1,223:23272512,10801638
g1,223:23272513,10801638
x1,223:24452161,10801638
k1,223:25719336,10801638:1267175
g1,223:26112552,10801638
)
g1,223:26112552,10801638
(1,223:26112552,10801638:6220631,435812,186779
g1,223:26505768,10801638
g1,223:26505769,10801638
x1,223:28617072,10801638
k1,223:31939967,10801638:3322895
g1,223:32333183,10801638
)
g1,223:32333183,10801638
(1,224:32333183,10801638:6075402,435812,186779
g1,223:32726399,10801638
g1,223:32726400,10801638
x1,223:35012289,10801638
k1,224:38015369,10801638:3003080
g1,224:38408585,10801638
)
g1,224:38408585,10801638
)
(1,225:5109216,11424229:33299369,435812,186779
g1,224:5109216,11424229
(1,224:5109216,11424229:9063292,435812,186779
r1,224:5109216,11424229:0,622591,186779
g1,224:5502432,11424229
g1,224:5502433,11424229
x1,224:6026721,11424229
k1,224:13779292,11424229:7752571
g1,224:14172508,11424229
)
g1,224:14172508,11424229
(1,224:14172508,11424229:6057058,435812,186779
g1,224:14565724,11424229
g1,224:14565725,11424229
x1,224:15745373,11424229
k1,224:19836350,11424229:4090977
g1,224:20229566,11424229
)
g1,224:20229566,11424229
(1,224:20229566,11424229:2649730,435812,186779
g1,224:20622782,11424229
g1,224:20622783,11424229
x1,224:21802431,11424229
k1,224:22486080,11424229:683649
g1,224:22879296,11424229
)
g1,224:22879296,11424229
(1,224:22879296,11424229:3233256,435812,186779
g1,224:23272512,11424229
g1,224:23272513,11424229
x1,224:24714305,11424229
k1,224:25719336,11424229:1005031
g1,224:26112552,11424229
)
g1,224:26112552,11424229
(1,224:26112552,11424229:6220631,435812,186779
g1,224:26505768,11424229
g1,224:26505769,11424229
x1,224:28617072,11424229
k1,224:31939967,11424229:3322895
g1,224:32333183,11424229
)
g1,224:32333183,11424229
(1,225:32333183,11424229:6075402,435812,186779
g1,224:32726399,11424229
g1,224:32726400,11424229
x1,224:35012289,11424229
k1,225:38015369,11424229:3003080
g1,225:38408585,11424229
)
g1,225:38408585,11424229
)
(1,226:5109216,12046820:33299369,435812,186779
g1,225:5109216,12046820
(1,225:5109216,12046820:9063292,435812,186779
r1,225:5109216,12046820:0,622591,186779
g1,225:5502432,12046820
g1,225:5502433,12046820
x1,225:6026721,12046820
k1,225:13779292,12046820:7752571
g1,225:14172508,12046820
)
g1,225:14172508,12046820
(1,225:14172508,12046820:6057058,435812,186779
g1,225:14565724,12046820
g1,225:14565725,12046820
x1,225:15745373,12046820
k1,225:19836350,12046820:4090977
g1,225:20229566,12046820
)
g1,225:20229566,12046820
(1,225:20229566,12046820:2649730,435812,186779
g1,225:20622782,12046820
g1,225:20622783,12046820
x1,225:21802431,12046820
k1,225:22486080,12046820:683649
g1,225:22879296,12046820
)
g1,225:22879296,12046820
(1,225:22879296,12046820:3233256,435812,186779
g1,225:23272512,12046820
g1,225:23272513,12046820
x1,225:24452161,12046820
k1,225:25719336,12046820:1267175
g1,225:26112552,12046820
)
g1,225:26112552,12046820
(1,225:26112552,12046820:6220631,435812,186779
g1,225:26505768,12046820
g1,225:26505769,12046820
x1,225:28617072,12046820
k1,225:31939967,12046820:3322895
g1,225:32333183,12046820
)
g1,225:32333183,12046820
(1,226:32333183,12046820:6075402,435812,186779
g1,225:32726399,12046820
g1,225:32726400,12046820
x1,225:35012289,12046820
k1,226:38015369,12046820:3003080
g1,226:38408585,12046820
)
g1,226:38408585,12046820
)
(1,227:5109216,12669411:33299369,435812,186779
g1,226:5109216,12669411
(1,226:5109216,12669411:9063292,435812,186779
r1,226:5109216,12669411:0,622591,186779
g1,226:5502432,12669411
g1,226:5502433,12669411
x1,226:6288865,12669411
k1,226:13779292,12669411:7490427
g1,226:14172508,12669411
)
g1,226:14172508,12669411
(1,226:14172508,12669411:6057058,435812,186779
g1,226:14565724,12669411
g1,226:14565725,12669411
x1,226:15745373,12669411
k1,226:19836350,12669411:4090977
g1,226:20229566,12669411
)
g1,226:20229566,12669411
(1,226:20229566,12669411:2649730,435812,186779
g1,226:20622782,12669411
g1,226:20622783,12669411
x1,226:21802431,12669411
k1,226:22486080,12669411:683649
g1,226:22879296,12669411
)
g1,226:22879296,12669411
(1,226:22879296,12669411:3233256,435812,186779
g1,226:23272512,12669411
g1,226:23272513,12669411
x1,226:24626747,12669411
k1,226:25719336,12669411:1092589
g1,226:26112552,12669411
)
g1,226:26112552,12669411
(1,226:26112552,12669411:6220631,435812,186779
g1,226:26505768,12669411
g1,226:26505769,12669411
x1,226:28791658,12669411
k1,226:31939967,12669411:3148309
g1,226:32333183,12669411
)
g1,226:32333183,12669411
(1,227:32333183,12669411:6075402,435812,186779
g1,226:32726399,12669411
g1,226:32726400,12669411
x1,226:35012289,12669411
k1,227:38015369,12669411:3003080
g1,227:38408585,12669411
)
g1,227:38408585,12669411
)
(1,228:5109216,13292002:33299369,435812,186779
g1,227:5109216,13292002
(1,227:5109216,13292002:9063292,435812,186779
r1,227:5109216,13292002:0,622591,186779
g1,227:5502432,13292002
g1,227:5502433,13292002
x1,227:6288865,13292002
k1,227:13779292,13292002:7490427
g1,227:14172508,13292002
)
g1,227:14172508,13292002
(1,227:14172508,13292002:6057058,435812,186779
g1,227:14565724,13292002
g1,227:14565725,13292002
x1,227:15745373,13292002
k1,227:19836350,13292002:4090977
g1,227:20229566,13292002
)
g1,227:20229566,13292002
(1,227:20229566,13292002:2649730,435812,186779
g1,227:20622782,13292002
g1,227:20622783,13292002
x1,227:21802431,13292002
k1,227:22486080,13292002:683649
g1,227:22879296,13292002
)
g1,227:22879296,13292002
(1,227:22879296,13292002:3233256,435812,186779
g1,227:23272512,13292002
g1,227:23272513,13292002
x1,227:24452161,13292002
k1,227:25719336,13292002:1267175
g1,227:26112552,13292002
)
g1,227:26112552,13292002
(1,227:26112552,13292002:6220631,435812,186779
g1,227:26505768,13292002
g1,227:26505769,13292002
x1,227:28617072,13292002
k1,227:31939967,13292002:3322895
g1,227:32333183,13292002
)
g1,227:32333183,13292002
(1,228:32333183,13292002:6075402,435812,186779
g1,227:32726399,13292002
g1,227:32726400,13292002
x1,227:35012289,13292002
k1,228:38015369,13292002:3003080
g1,228:38408585,13292002
)
g1,228:38408585,13292002
)
(1,229:5109216,13914593:33299369,435812,186779
g1,228:5109216,13914593
(1,228:5109216,13914593:9063292,435812,186779
r1,228:5109216,13914593:0,622591,186779
g1,228:5502432,13914593
g1,228:5502433,13914593
x1,228:6026721,13914593
k1,228:13779292,13914593:7752571
g1,228:14172508,13914593
)
g1,228:14172508,13914593
(1,228:14172508,13914593:6057058,435812,186779
g1,228:14565724,13914593
g1,228:14565725,13914593
x1,228:15745373,13914593
k1,228:19836350,13914593:4090977
g1,228:20229566,13914593
)
g1,228:20229566,13914593
(1,228:20229566,13914593:2649730,435812,186779
g1,228:20622782,13914593
g1,228:20622783,13914593
x1,228:21802431,13914593
k1,228:22486080,13914593:683649
g1,228:22879296,13914593
)
g1,228:22879296,13914593
(1,228:22879296,13914593:3233256,435812,186779
g1,228:23272512,13914593
g1,228:23272513,13914593
x1,228:24626747,13914593
k1,228:25719336,13914593:1092589
g1,228:26112552,13914593
)
g1,228:26112552,13914593
(1,228:26112552,13914593:6220631,435812,186779
g1,228:26505768,13914593
g1,228:26505769,13914593
x1,228:28617072,13914593
k1,228:31939967,13914593:3322895
g1,228:32333183,13914593
)
g1,228:32333183,13914593
(1,229:32333183,13914593:6075402,435812,186779
g1,228:32726399,13914593
g1,228:32726400,13914593
x1,228:34837703,13914593
k1,229:38015369,13914593:3177666
g1,229:38408585,13914593
)
g1,229:38408585,13914593
)
(1,230:5109216,14537184:33299369,435812,186779
g1,229:5109216,14537184
(1,229:5109216,14537184:9063292,435812,186779
r1,229:5109216,14537184:0,622591,186779
g1,229:5502432,14537184
g1,229:5502433,14537184
x1,229:5764577,14537184
k1,229:13779292,14537184:8014715
g1,229:14172508,14537184
)
g1,229:14172508,14537184
(1,229:14172508,14537184:6057058,435812,186779
g1,229:14565724,14537184
g1,229:14565725,14537184
x1,229:15745373,14537184
k1,229:19836350,14537184:4090977
g1,229:20229566,14537184
)
g1,229:20229566,14537184
(1,229:20229566,14537184:2649730,435812,186779
g1,229:20622782,14537184
g1,229:20622783,14537184
x1,229:21802431,14537184
k1,229:22486080,14537184:683649
g1,229:22879296,14537184
)
g1,229:22879296,14537184
(1,229:22879296,14537184:3233256,435812,186779
g1,229:23272512,14537184
g1,229:23272513,14537184
x1,229:24626747,14537184
k1,229:25719336,14537184:1092589
g1,229:26112552,14537184
)
g1,229:26112552,14537184
(1,229:26112552,14537184:6220631,435812,186779
g1,229:26505768,14537184
g1,229:26505769,14537184
x1,229:28791658,14537184
k1,229:31939967,14537184:3148309
g1,229:32333183,14537184
)
g1,229:32333183,14537184
(1,230:32333183,14537184:6075402,435812,186779
g1,229:32726399,14537184
g1,229:32726400,14537184
x1,229:35012289,14537184
k1,230:38015369,14537184:3003080
g1,230:38408585,14537184
)
g1,230:38408585,14537184
)
]
$1,230:38408585,12351564
)
g1,230:38408585,12351564
)
(1,232:5109216,14789499:29834876,0,0
k1,232:20026654,14789499:14917438
k1,232:34944092,14789499:14917438
)
]
]
]
(1,358:5109216,48184073:29834876,536337,11002
(1,358:5109216,48184073:29834876,536337,11002
k1,358:19633438,48184073:14524222
x1,358:20419870,48184073
k1,358:34944092,48184073:14524222
)
)
]
]
!14145
}10
!11
{11
[1,358:4736286,48184073:30207806,43447787,0
[1,358:5109216,48184073:29834876,43447787,0
[1,358:5109216,5522718:29834876,786432,0
(1,358:5109216,5522718:29834876,0,0
h1,358:5109216,5522718:29834876,0,0
)
]
[1,358:5109216,46319394:29834876,39158276,0
[1,283:5109216,44754479:29834876,36028445,0
[1,283:5109216,44754479:29834876,36028445,0
(1,274:5109216,23643681:29834876,14917647,170256
[1,274:5109216,23643681:14589758,14917647,0
(1,272:5109216,23643681:14589758,14917647,0
h1,272:5109216,23643681:0,0,0
(1,272:5109216,23643681:14917438,14917647,0
(1,272:5109216,23643681:14917684,14917684,0
(1,272:5109216,23643681:14917684,14917684,0
(1,272:5109216,23643681:0,33154007,0
(1,272:5109216,23643681:33154007,33154007,0
)
k1,272:5109216,23643681:-33154007
)
)
)
)
g1,272:20026654,23643681
g1,272:20026654,23643681
)
]
k1,274:20026654,23643681:327680
r1,274:20026654,23643681:0,15087903,170256
k1,274:20354334,23643681:327680
[1,274:20354334,23643681:14589758,14917647,0
(1,273:20354334,23643681:14589758,14917647,0
h1,273:20354334,23643681:0,0,0
(1,273:20354334,23643681:14917438,14917647,0
(1,273:20354334,23643681:14917684,14917684,0
(1,273:20354334,23643681:14917684,14917684,0
(1,273:20354334,23643681:0,33154007,0
(1,273:20354334,23643681:33154007,33154007,0
)
k1,273:20354334,23643681:-33154007
)
)
)
)
g1,273:35271772,23643681
g1,273:35271772,23643681
)
]
(1,274:34944092,23643681:0,357825,170256
h1,274:34944092,23643681:393216,357825,170256
k1,274:34944092,23643681:-393216
)
)
(1,279:5109216,39511600:29834876,14917647,170256
[1,279:5109216,39511600:14589758,14917647,0
(1,277:5109216,39511600:14589758,14917647,0
g1,277:5109216,39511600
h1,277:5109216,39511600:0,0,0
(1,277:5109216,39511600:14917438,14917647,0
(1,277:5109216,39511600:14917684,14917684,0
(1,277:5109216,39511600:14917684,14917684,0
(1,277:5109216,39511600:0,33154007,0
(1,277:5109216,39511600:33154007,33154007,0
)
k1,277:5109216,39511600:-33154007
)
)
)
)
g1,277:20026654,39511600
g1,277:20026654,39511600
)
]
k1,279:20026654,39511600:327680
r1,279:20026654,39511600:0,15087903,170256
k1,279:20354334,39511600:327680
[1,279:20354334,39511600:14589758,14917647,0
(1,278:20354334,39511600:14589758,14917647,0
g1,278:20354334,39511600
h1,278:20354334,39511600:0,0,0
(1,278:20354334,39511600:14917438,14917647,0
(1,278:20354334,39511600:14917684,14917684,0
(1,278:20354334,39511600:14917684,14917684,0
(1,278:20354334,39511600:0,33154007,0
(1,278:20354334,39511600:33154007,33154007,0
)
k1,278:20354334,39511600:-33154007
)
)
)
)
g1,278:35271772,39511600
g1,278:35271772,39511600
)
]
(1,279:34944092,39511600:0,357825,170256
h1,279:34944092,39511600:393216,357825,170256
k1,279:34944092,39511600:-393216
)
)
(1,282:5109216,44469395:29834876,3516003,285084
h1,282:5109216,44469395:0,0,0
g1,282:5109216,44469395
[1,282:5109216,44469395:29834876,3516003,285084
(1,282:5109216,41618579:29834876,665187,170256
h1,282:5109216,41618579:0,0,0
x1,282:7162569,41618579
k1,282:7373489,41618579:210920
x1,282:7985325,41618579
k1,282:8257742,41618579:272417
r1,282:8257742,41618579:0,835443,170256
k1,282:8257742,41618579:0
x1,282:9306829,41618579
k1,282:9579246,41618579:272417
x1,282:10671581,41618579
x1,282:11370700,41618579
x1,282:11763916,41618579
x1,282:12141407,41618579
x1,282:13365079,41618579
k1,282:13575999,41618579:210920
x1,282:14231094,41618579
k1,282:14442015,41618579:210921
x1,282:15053065,41618579
x1,282:15609077,41618579
k1,282:15819997,41618579:210920
x1,282:17217458,41618579
k1,282:17428379,41618579:210921
x1,282:17996170,41618579
x1,282:18369725,41618579
x1,282:18925727,41618579
k1,282:19136647,41618579:210920
x1,282:20578164,41618579
x1,282:21233259,41618579
x1,282:22936653,41618579
k1,282:23147574,41618579:210921
x1,282:23540790,41618579
x1,282:24088920,41618579
x1,282:25137221,41618579
k1,282:25348141,41618579:210920
x1,282:26265115,41618579
k1,282:26476035,41618579:210920
x1,282:27262467,41618579
x1,282:27917552,41618579
x1,282:28572647,41618579
x1,282:28902157,41618579
x1,282:30431743,41618579
k1,282:30642664,41618579:210921
x1,282:31254500,41618579
k1,282:31465420,41618579:210920
x1,282:32906149,41618579
k1,282:33117070,41618579:210921
x1,282:33772165,41618579
k1,282:33983085,41618579:210920
x1,282:34944092,41618579
k1,282:34944092,41618579:0
)
(1,282:5109216,42568851:29834876,536337,170256
x1,282:5677007,42568851
x1,282:6769342,42568851
x1,282:7730349,42568851
k1,282:7896702,42568851:166353
x1,282:9731435,42568851
k1,282:9897787,42568851:166352
x1,282:10814761,42568851
k1,282:10981114,42568851:166353
x1,282:11942121,42568851
k1,282:12108474,42568851:166353
x1,282:15036330,42568851
k1,282:15202652,42568851:166322
x1,282:16644169,42568851
x1,282:17299264,42568851
x1,282:19002658,42568851
x1,282:20378107,42568851
k1,282:20611814,42568851:233707
x1,282:21398235,42568851
x1,282:22251502,42568851
x1,282:23474388,42568851
k1,282:23640741,42568851:166353
x1,282:24601748,42568851
x1,282:25562757,42568851
k1,282:25729110,42568851:166353
x1,282:26471497,42568851
x1,282:27344426,42568851
x1,282:29223204,42568851
k1,282:29389557,42568851:166353
x1,282:30001393,42568851
k1,282:30167745,42568851:166352
x1,282:30779581,42568851
x1,282:31632848,42568851
x1,282:32855734,42568851
k1,282:33022087,42568851:166353
x1,282:33589878,42568851
x1,282:34682213,42568851
x1,282:34944092,42568851
k1,282:34944092,42568851:0
)
(1,282:5109216,43519123:29834876,536337,170256
x1,282:6070223,43519123
k1,282:6253741,43519123:183518
x1,282:8088474,43519123
k1,282:8271993,43519123:183519
x1,282:9407596,43519123
k1,282:9591114,43519123:183518
x1,282:10552121,43519123
k1,282:10735640,43519123:183519
x1,282:11128856,43519123
x1,282:11478027,43519123
x1,282:12819675,43519123
k1,282:13003193,43519123:183518
x1,282:13658288,43519123
k1,282:13841807,43519123:183519
x1,282:15283324,43519123
x1,282:16288376,43519123
k1,282:16471894,43519123:183518
x1,282:17214281,43519123
x1,282:18087210,43519123
x1,282:20271902,43519123
k1,282:20455421,43519123:183519
x1,282:21067257,43519123
k1,282:21250775,43519123:183518
x1,282:22211782,43519123
k1,282:22395301,43519123:183519
x1,282:23749524,43519123
x1,282:24361360,43519123
x1,282:25715583,43519123
k1,282:25899101,43519123:183518
x1,282:26554196,43519123
k1,282:26737715,43519123:183519
x1,282:27698722,43519123
k1,282:27882240,43519123:183518
x1,282:29279701,43519123
k1,282:29463220,43519123:183519
x1,282:30031011,43519123
x1,282:30404566,43519123
x1,282:30960568,43519123
k1,282:31144086,43519123:183518
x1,282:32585603,43519123
x1,282:33240698,43519123
x1,282:34944092,43519123
k1,282:34944092,43519123:0
)
(1,282:5109216,44469395:29834876,536337,285084
x1,282:5502432,44469395
x1,282:6989557,44469395
r1,282:6989557,44469395:0,285084,285084
k1,282:34944092,44469395:27954535
g1,282:34944092,44469395
)
]
g1,282:34944092,44469395
g1,282:34944092,44469395
)
]
]
]
(1,358:5109216,48184073:29834876,536337,0
(1,358:5109216,48184073:29834876,536337,0
k1,358:19633438,48184073:14524222
x1,358:20419870,48184073
k1,358:34944092,48184073:14524222
)
)
]
]
!6997
}11
!10
{12
[1,358:4736286,48184073:30207806,43447787,0
[1,358:5109216,48184073:29834876,43447787,0
[1,358:5109216,5522718:29834876,786432,0
(1,358:5109216,5522718:29834876,0,0
h1,358:5109216,5522718:29834876,0,0
)
]
[1,358:5109216,46319394:29834876,39158276,0
[1,297:5109216,44754479:29834876,36028445,0
[1,297:5109216,44754479:29834876,36028445,0
(1,289:5109216,23643681:29834876,14917647,170256
[1,289:5109216,23643681:14589758,14917647,0
(1,287:5109216,23643681:14589758,14917647,0
h1,287:5109216,23643681:0,0,0
(1,287:5109216,23643681:14917438,14917647,0
(1,287:5109216,23643681:14917684,14917684,0
(1,287:5109216,23643681:14917684,14917684,0
(1,287:5109216,23643681:0,33154007,0
(1,287:5109216,23643681:33154007,33154007,0
)
k1,287:5109216,23643681:-33154007
)
)
)
)
g1,287:20026654,23643681
g1,287:20026654,23643681
)
]
k1,289:20026654,23643681:327680
r1,289:20026654,23643681:0,15087903,170256
k1,289:20354334,23643681:327680
[1,289:20354334,23643681:14589758,14917647,0
(1,288:20354334,23643681:14589758,14917647,0
h1,288:20354334,23643681:0,0,0
(1,288:20354334,23643681:14917438,14917647,0
(1,288:20354334,23643681:14917684,14917684,0
(1,288:20354334,23643681:14917684,14917684,0
(1,288:20354334,23643681:0,33154007,0
(1,288:20354334,23643681:33154007,33154007,0
)
k1,288:20354334,23643681:-33154007
)
)
)
)
g1,288:35271772,23643681
g1,288:35271772,23643681
)
]
(1,289:34944092,23643681:0,357825,170256
h1,289:34944092,23643681:393216,357825,170256
k1,289:34944092,23643681:-393216
)
)
(1,293:5109216,39511600:29834876,14917647,170256
[1,293:5109216,39511600:14589758,14917647,0
(1,292:5109216,39511600:14589758,14917647,0
g1,292:5109216,39511600
h1,292:5109216,39511600:0,0,0
(1,292:5109216,39511600:14917438,14917647,0
(1,292:5109216,39511600:14917684,14917684,0
(1,292:5109216,39511600:14917684,14917684,0
(1,292:5109216,39511600:0,33154007,0
(1,292:5109216,39511600:33154007,33154007,0
)
k1,292:5109216,39511600:-33154007
)
)
)
)
g1,292:20026654,39511600
g1,292:20026654,39511600
)
]
k1,293:20026654,39511600:327680
r1,293:20026654,39511600:0,15087903,170256
k1,293:20354334,39511600:327680
[1,293:20354334,39511600:14589758,14917647,0
]
(1,293:34944092,39511600:0,357825,170256
h1,293:34944092,39511600:393216,357825,170256
k1,293:34944092,39511600:-393216
)
)
(1,296:5109216,44469395:29834876,3516003,285084
h1,296:5109216,44469395:0,0,0
g1,296:5109216,44469395
[1,296:5109216,44469395:29834876,3516003,285084
(1,296:5109216,41618579:29834876,665187,170256
h1,296:5109216,41618579:0,0,0
x1,296:7162569,41618579
k1,296:7446735,41618579:284166
x1,296:8058571,41618579
k1,296:8477479,41618579:418908
r1,296:8477479,41618579:0,835443,170256
k1,296:8477479,41618579:0
x1,296:9526566,41618579
k1,296:9945473,41618579:418907
x1,296:11037808,41618579
x1,296:11736927,41618579
x1,296:12130143,41618579
x1,296:12507634,41618579
x1,296:13731306,41618579
k1,296:14015472,41618579:284166
x1,296:14670567,41618579
k1,296:14954733,41618579:284166
x1,296:15565783,41618579
x1,296:16121795,41618579
k1,296:16405961,41618579:284166
x1,296:17803422,41618579
k1,296:18087588,41618579:284166
x1,296:18655379,41618579
x1,296:19028934,41618579
x1,296:19584936,41618579
k1,296:19869102,41618579:284166
x1,296:21310619,41618579
x1,296:21965714,41618579
x1,296:23669108,41618579
k1,296:23953274,41618579:284166
x1,296:24346490,41618579
x1,296:24894620,41618579
x1,296:25942921,41618579
k1,296:26227087,41618579:284166
x1,296:27144061,41618579
k1,296:27428226,41618579:284165
x1,296:28214658,41618579
x1,296:28869743,41618579
x1,296:29524838,41618579
x1,296:29854348,41618579
x1,296:31383934,41618579
k1,296:31668100,41618579:284166
x1,296:32279936,41618579
k1,296:32564102,41618579:284166
x1,296:34004831,41618579
k1,296:34288997,41618579:284166
x1,296:34944092,41618579
k1,296:34944092,41618579:0
)
(1,296:5109216,42568851:29834876,536337,170256
x1,296:6070223,42568851
k1,296:6350164,42568851:279941
x1,296:6917955,42568851
x1,296:8010290,42568851
x1,296:8971297,42568851
k1,296:9251237,42568851:279940
x1,296:11085970,42568851
k1,296:11365911,42568851:279941
x1,296:12282885,42568851
k1,296:12562826,42568851:279941
x1,296:13523833,42568851
k1,296:13803774,42568851:279941
x1,296:16731630,42568851
k1,296:17011487,42568851:279857
x1,296:18453004,42568851
x1,296:19108099,42568851
x1,296:20811493,42568851
k1,296:21091434,42568851:279941
x1,296:22466883,42568851
k1,296:22960673,42568851:493790
x1,296:23747094,42568851
x1,296:24600361,42568851
x1,296:25823247,42568851
k1,296:26103188,42568851:279941
x1,296:27064195,42568851
x1,296:28025204,42568851
k1,296:28305145,42568851:279941
x1,296:29047532,42568851
x1,296:29920461,42568851
x1,296:31799239,42568851
k1,296:32079179,42568851:279940
x1,296:32691015,42568851
k1,296:32970956,42568851:279941
x1,296:33582792,42568851
x1,296:34436059,42568851
x1,296:34697938,42568851
x1,296:34944092,42568851
k1,296:34944092,42568851:0
)
(1,296:5109216,43519123:29834876,536337,170256
x1,296:6070223,43519123
k1,296:6332333,43519123:262110
x1,296:6900124,43519123
x1,296:7992459,43519123
x1,296:8953466,43519123
k1,296:9215576,43519123:262110
x1,296:11050309,43519123
k1,296:11312419,43519123:262110
x1,296:12448022,43519123
k1,296:12710132,43519123:262110
x1,296:13671139,43519123
k1,296:13933249,43519123:262110
x1,296:14326465,43519123
x1,296:14675636,43519123
x1,296:16017284,43519123
k1,296:16279394,43519123:262110
x1,296:16934489,43519123
k1,296:17196599,43519123:262110
x1,296:18638116,43519123
x1,296:19643168,43519123
k1,296:19905278,43519123:262110
x1,296:20647665,43519123
x1,296:21520594,43519123
x1,296:23705286,43519123
k1,296:23967396,43519123:262110
x1,296:24579232,43519123
k1,296:24841342,43519123:262110
x1,296:25802349,43519123
k1,296:26064459,43519123:262110
x1,296:27418682,43519123
x1,296:28030518,43519123
x1,296:29384741,43519123
k1,296:29646851,43519123:262110
x1,296:30301946,43519123
k1,296:30564056,43519123:262110
x1,296:31525063,43519123
k1,296:31787173,43519123:262110
x1,296:33184634,43519123
k1,296:33446744,43519123:262110
x1,296:34014535,43519123
x1,296:34388090,43519123
x1,296:34944092,43519123
k1,296:34944092,43519123:0
)
(1,296:5109216,44469395:29834876,536337,285084
x1,296:6550733,44469395
x1,296:7205828,44469395
x1,296:8909222,44469395
g1,296:9105830,44469395
x1,296:9499046,44469395
x1,296:10986171,44469395
r1,296:10986171,44469395:0,285084,285084
k1,296:34944092,44469395:23957921
g1,296:34944092,44469395
)
]
g1,296:34944092,44469395
g1,296:34944092,44469395
)
]
]
]
(1,358:5109216,48184073:29834876,536337,0
(1,358:5109216,48184073:29834876,536337,0
k1,358:19633438,48184073:14524222
x1,358:20419870,48184073
k1,358:34944092,48184073:14524222
)
)
]
]
!6629
}12
!10
{13
[1,358:4736286,48184073:30207806,43447787,11002
[1,358:5109216,48184073:29834876,43447787,11002
[1,358:5109216,5522718:29834876,786432,0
(1,358:5109216,5522718:29834876,0,0
h1,358:5109216,5522718:29834876,0,0
)
]
[1,358:5109216,46319394:29834876,39158276,0
[1,313:5109216,44279343:29834876,35078173,0
[1,313:5109216,44279343:29834876,35078173,0
(1,306:5109216,24118817:29834876,14917647,170256
[1,306:5109216,24118817:14589758,14917647,0
(1,305:5109216,24118817:14589758,14917647,0
g1,305:5109216,24118817
h1,305:5109216,24118817:0,0,0
(1,305:5109216,24118817:14917438,14917647,0
(1,305:5109216,24118817:14917684,14917684,0
(1,305:5109216,24118817:14917684,14917684,0
(1,305:5109216,24118817:0,33154007,0
(1,305:5109216,24118817:33154007,33154007,0
)
k1,305:5109216,24118817:-33154007
)
)
)
)
g1,305:20026654,24118817
g1,305:20026654,24118817
)
]
k1,306:20026654,24118817:327680
r1,306:20026654,24118817:0,15087903,170256
k1,306:20354334,24118817:327680
[1,306:20354334,24118817:14589758,14917647,0
]
(1,306:34944092,24118817:0,357825,170256
h1,306:34944092,24118817:393216,357825,170256
k1,306:34944092,24118817:-393216
)
)
(1,311:5109216,39986736:29834876,14917647,170256
[1,311:5109216,39986736:14589758,14917647,0
(1,309:5109216,39986736:14589758,14917647,0
g1,309:5109216,39986736
h1,309:5109216,39986736:0,0,0
(1,309:5109216,39986736:14917438,14917647,0
(1,309:5109216,39986736:14917684,14917684,0
(1,309:5109216,39986736:14917684,14917684,0
(1,309:5109216,39986736:0,33154007,0
(1,309:5109216,39986736:33154007,33154007,0
)
k1,309:5109216,39986736:-33154007
)
)
)
)
g1,309:20026654,39986736
g1,309:20026654,39986736
)
]
k1,311:20026654,39986736:327680
r1,311:20026654,39986736:0,15087903,170256
k1,311:20354334,39986736:327680
[1,311:20354334,39986736:14589758,14917647,0
(1,310:20354334,39986736:14589758,14917647,0
g1,310:20354334,39986736
h1,310:20354334,39986736:0,0,0
(1,310:20354334,39986736:14917438,14917647,0
(1,310:20354334,39986736:14917684,14917684,0
(1,310:20354334,39986736:14917684,14917684,0
(1,310:20354334,39986736:0,33154007,0
(1,310:20354334,39986736:33154007,33154007,0
)
k1,310:20354334,39986736:-33154007
)
)
)
)
g1,310:35271772,39986736
g1,310:35271772,39986736
)
]
(1,311:34944092,39986736:0,357825,170256
h1,311:34944092,39986736:393216,357825,170256
k1,311:34944092,39986736:-393216
)
)
(1,312:5109216,43994259:29834876,2565731,285084
h1,312:5109216,43994259:0,0,0
g1,312:5109216,43994259
[1,312:5109216,43994259:29834876,2565731,285084
(1,312:5109216,42093715:29834876,665187,170256
h1,312:5109216,42093715:0,0,0
x1,312:7162569,42093715
k1,312:7378337,42093715:215768
x1,312:8383389,42093715
k1,312:8665502,42093715:282113
r1,312:8665502,42093715:0,835443,170256
k1,312:8665502,42093715:0
x1,312:9714589,42093715
k1,312:9996702,42093715:282113
x1,312:12356757,42093715
k1,312:12572506,42093715:215749
x1,312:13447008,42093715
x1,312:14990773,42093715
k1,312:15206523,42093715:215750
x1,312:16516701,42093715
k1,312:16732469,42093715:215768
x1,312:18086692,42093715
k1,312:18302461,42093715:215769
x1,312:19219425,42093715
k1,312:19435193,42093715:215768
x1,312:20963993,42093715
x1,312:23235190,42093715
k1,312:23450959,42093715:215769
x1,312:24062009,42093715
x1,312:26289153,42093715
k1,312:26504921,42093715:215768
x1,312:27640524,42093715
k1,312:27856292,42093715:215768
x1,312:30784148,42093715
k1,312:30999898,42093715:215750
x1,312:31874400,42093715
x1,312:33418165,42093715
k1,312:33633914,42093715:215749
x1,312:34944092,42093715
k1,312:34944092,42093715:0
)
(1,312:5109216,43043987:29834876,536337,170256
x1,312:6769353,43043987
k1,312:7023549,43043987:254196
x1,312:7940523,43043987
k1,312:8194718,43043987:254195
x1,312:9854078,43043987
k1,312:10108216,43043987:254138
x1,312:11243819,43043987
k1,312:11498015,43043987:254196
x1,312:12939532,43043987
x1,312:13594627,43043987
x1,312:15298021,43043987
k1,312:15552217,43043987:254196
x1,312:16469181,43043987
k1,312:16723376,43043987:254195
x1,312:18252176,43043987
x1,312:20523373,43043987
k1,312:20777569,43043987:254196
x1,312:21432664,43043987
x1,312:21825880,43043987
x1,312:22727905,43043987
k1,312:22982101,43043987:254196
x1,312:23593151,43043987
x1,312:26016903,43043987
k1,312:26433457,43043987:416554
x1,312:27962265,43043987
k1,312:28216461,43043987:254196
x1,312:29002893,43043987
x1,312:29551033,43043987
k1,312:29805229,43043987:254196
x1,312:31552668,43043987
k1,312:31806863,43043987:254195
x1,312:33422965,43043987
k1,312:33677161,43043987:254196
x1,312:34682213,43043987
x1,312:34944092,43043987
k1,312:34944092,43043987:0
)
(1,312:5109216,43994259:29834876,538305,285084
x1,312:7162558,43994259
g1,312:7359166,43994259
x1,312:8145598,43994259
x1,312:9412519,43994259
g1,312:9609127,43994259
x1,312:10635405,43994259
g1,312:10832013,43994259
x1,312:12360823,43994259
g1,312:12557431,43994259
x1,312:13518438,43994259
g1,312:13715046,43994259
x1,312:14938718,43994259
x1,312:15899725,43994259
g1,312:16096333,43994259
x1,312:16751428,43994259
g1,312:16948036,43994259
x1,312:17909043,43994259
g1,312:18105651,43994259
x1,312:19023401,43994259
x1,312:19722520,43994259
x1,312:20115736,43994259
x1,312:20493227,43994259
x1,312:21978778,43994259
g1,312:22175386,43994259
x1,312:23136393,43994259
g1,312:23333001,43994259
x1,312:25693056,43994259
g1,312:25889664,43994259
x1,312:26544749,43994259
x1,312:26981989,43994259
x1,312:28816701,43994259
g1,312:29013309,43994259
x1,312:30170138,43994259
r1,312:30170138,43994259:0,285084,285084
k1,312:34944092,43994259:4773954
g1,312:34944092,43994259
)
]
g1,312:34944092,43994259
g1,312:34944092,43994259
)
]
]
]
(1,358:5109216,48184073:29834876,536337,11002
(1,358:5109216,48184073:29834876,536337,11002
k1,358:19633438,48184073:14524222
x1,358:20419870,48184073
k1,358:34944092,48184073:14524222
)
)
]
]
!5769
}13
!10
{14
[1,358:4736286,48184073:30207806,43447787,0
[1,358:5109216,48184073:29834876,43447787,0
[1,358:5109216,5522718:29834876,786432,0
(1,358:5109216,5522718:29834876,0,0
h1,358:5109216,5522718:29834876,0,0
)
]
[1,358:5109216,46319394:29834876,39158276,0
[1,328:5109216,43804207:29834876,34127901,0
[1,328:5109216,43804207:29834876,34127901,0
(1,321:5109216,24593953:29834876,14917647,170256
[1,321:5109216,24593953:14589758,14917647,0
(1,319:5109216,24593953:14589758,14917647,0
g1,319:5109216,24593953
h1,319:5109216,24593953:0,0,0
(1,319:5109216,24593953:14917438,14917647,0
(1,319:5109216,24593953:14917684,14917684,0
(1,319:5109216,24593953:14917684,14917684,0
(1,319:5109216,24593953:0,33154007,0
(1,319:5109216,24593953:33154007,33154007,0
)
k1,319:5109216,24593953:-33154007
)
)
)
)
g1,319:20026654,24593953
g1,319:20026654,24593953
)
]
k1,321:20026654,24593953:327680
r1,321:20026654,24593953:0,15087903,170256
k1,321:20354334,24593953:327680
[1,321:20354334,24593953:14589758,14917647,0
(1,320:20354334,24593953:14589758,14917647,0
g1,320:20354334,24593953
h1,320:20354334,24593953:0,0,0
(1,320:20354334,24593953:14917438,14917647,0
(1,320:20354334,24593953:14917684,14917684,0
(1,320:20354334,24593953:14917684,14917684,0
(1,320:20354334,24593953:0,33154007,0
(1,320:20354334,24593953:33154007,33154007,0
)
k1,320:20354334,24593953:-33154007
)
)
)
)
g1,320:35271772,24593953
g1,320:35271772,24593953
)
]
(1,321:34944092,24593953:0,357825,170256
h1,321:34944092,24593953:393216,357825,170256
k1,321:34944092,24593953:-393216
)
)
(1,326:5109216,40461872:29834876,14917647,170256
[1,326:5109216,40461872:14589758,14917647,0
(1,324:5109216,40461872:14589758,14917647,0
g1,324:5109216,40461872
h1,324:5109216,40461872:0,0,0
(1,324:5109216,40461872:14917438,14917647,0
(1,324:5109216,40461872:14917684,14917684,0
(1,324:5109216,40461872:14917684,14917684,0
(1,324:5109216,40461872:0,33154007,0
(1,324:5109216,40461872:33154007,33154007,0
)
k1,324:5109216,40461872:-33154007
)
)
)
)
g1,324:20026654,40461872
g1,324:20026654,40461872
)
]
k1,326:20026654,40461872:327680
r1,326:20026654,40461872:0,15087903,170256
k1,326:20354334,40461872:327680
[1,326:20354334,40461872:14589758,14917647,0
(1,325:20354334,40461872:14589758,14917647,0
g1,325:20354334,40461872
h1,325:20354334,40461872:0,0,0
(1,325:20354334,40461872:14917438,14917647,0
(1,325:20354334,40461872:14917684,14917684,0
(1,325:20354334,40461872:14917684,14917684,0
(1,325:20354334,40461872:0,33154007,0
(1,325:20354334,40461872:33154007,33154007,0
)
k1,325:20354334,40461872:-33154007
)
)
)
)
g1,325:35271772,40461872
g1,325:35271772,40461872
)
]
(1,326:34944092,40461872:0,357825,170256
h1,326:34944092,40461872:393216,357825,170256
k1,326:34944092,40461872:-393216
)
)
(1,327:5109216,43519123:29834876,1615459,285084
h1,327:5109216,43519123:0,0,0
g1,327:5109216,43519123
[1,327:5109216,43519123:29834876,1615459,285084
(1,327:5109216,42568851:29834876,665187,170256
h1,327:5109216,42568851:0,0,0
x1,327:7162569,42568851
k1,327:7342743,42568851:180174
x1,327:8347795,42568851
k1,327:8583370,42568851:235575
r1,327:8583370,42568851:0,835443,170256
k1,327:8583370,42568851:0
x1,327:9632457,42568851
k1,327:9868032,42568851:235575
x1,327:12795888,42568851
k1,327:12976046,42568851:180158
x1,327:13850548,42568851
x1,327:15394313,42568851
k1,327:15574471,42568851:180158
x1,327:16884649,42568851
k1,327:17064823,42568851:180174
x1,327:18724960,42568851
k1,327:18905135,42568851:180175
x1,327:19822109,42568851
k1,327:20002283,42568851:180174
x1,327:23540401,42568851
x1,327:24678365,42568851
k1,327:24861826,42568851:183461
x1,327:28749123,42568851
x1,327:29600824,42568851
k1,327:29784285,42568851:183461
x1,327:33628315,42568851
k1,327:33808489,42568851:180174
x1,327:34944092,42568851
k1,327:34944092,42568851:0
)
(1,327:5109216,43519123:29834876,536337,285084
x1,327:9914273,43519123
g1,327:10110881,43519123
x1,327:11027845,43519123
g1,327:11224453,43519123
x1,327:15024450,43519123
g1,327:15221058,43519123
x1,327:16269369,43519123
x1,327:17171394,43519123
g1,327:17368002,43519123
x1,327:17979052,43519123
x1,327:20402804,43519123
r1,327:20402804,43519123:0,285084,285084
k1,327:34944092,43519123:14541288
g1,327:34944092,43519123
)
]
g1,327:34944092,43519123
g1,327:34944092,43519123
)
]
]
]
(1,358:5109216,48184073:29834876,536337,0
(1,358:5109216,48184073:29834876,536337,0
k1,358:19633438,48184073:14524222
x1,358:20419870,48184073
k1,358:34944092,48184073:14524222
)
)
]
]
!4448
}14
Input:60:/Users/jrao/Dropbox/PROJECTS/Kobetz/U54/PRISM-paper-Oct2017/./prism-R1-suppl.aux
!100
Postamble:
Count:2215
!27
Post scriptum:
